# Supplementary material for: The Butterflies of Barro Colorado Island, Panama: Local Extinction since the 1930s
Source: PLoS One. 2015 Aug 25;10(8):e0136623. doi: 10.1371/journal.pone.0136623 (PMC4549329; doi:10.1371/journal.pone.0136623)
Supplement: S1 Appendix — The number of specimens is summed for the old (1923–1943) and recent (1993–2013) periods, as well as for the whole study period (1923–2013, Abundance), and detailed for each year on record. When available, Barcode Index Numbers (BINs) are indicated for each species. Indices of host specificity, geographic range and abundance status are also listed for each species, as well as congeneric replacements for extinct species, for which barcodes were unavailable (see text). A few isolated records were also extracted from the specialised literature and those are listed in the last column. (XLS) [file pone.0136623.s001.xls]

## Sheet: Introduction
The butterflies of Barro Colorado Island: local extinction rates since the 1930s
Y. Basset et al.
Appendix S1. List of butterfly species (Hesperiidae & Papilionoidea) collected or observed on Barro Colorado Island, for the period 1923-2013.
The number of specimens is summed for the old (1923-1943) and recent (1993-2013) periods, as well as for the whole study period (1923-2013, Abundance),
and detailed for each year on record. When available, Barcode Index Numbers (BINs) are indicated for each species.
Indices of host specificity, geographic range and abundance status are also listed for each species, as well as congeneric replacements for extinct species,
for which barcodes were unavailable (see text). A few isolated records were also extracted from the specialised literature and those are listed in the last column.
Version: 16 May 2015
Introduction and notes
The entries are listed alphabetically by families, subfamilies, genus and species.
Morphospecies not yet formally described but with distinct BINs are highlighted in yellow.
BINs colored in blue: public BINs from specimens collected on BCI
BINs colored in orange: public BINS from specimens collected elsewhere
BIN cells empty: no BIN in BOLD database as of November 2014
BINs are clickable hyperlinks linked to public records stored in the BOLD database. One example:
Variables:
Host = Host specificity index, see Text S1.
Form = Host growth form. Coded as follows: B = bamboo, BR = bromeliad, D = dead matter, E = epiphyte, F = fern, H = herb, L = liana, P = palm, S = shrub, T = Tree, U = unknown.
Range = Index of geographic range, see Text S1.
Color = Wing color pattern, see Text S1.
Size = Forewing length in mm, see Text S1.
Status = Abundance status, see Table 2.
For sake of clarity, columns H and I, which are formatting the BIN hyperlink, are hidden.

## Sheet: List
Genus	Species	Author	BIN	Family	Subfamily	Abundance	BINText	BINHyperlink	1923-1943	1993-2013		Host	Form	Range	Color	Size	Status		1923	1931	1932	1933	1934	1935	1936	1937	1948	1950	1968	1974	1975	1976	1977	1978	1979	1980	1981	1982	1983	1985	1988	1991	1992	1997	1998	1999	2000	2002	2003
hesperJanzen01	Janzen56		BOLD:ACG1277	Hesperiidae		1	BOLD:ACG1277	http://www.boldsystems.org/index.php/Public_BarcodeCluster?clusteruri=BOLD:ACG1277	0	1		1	H	2	Brown	9	1
hespJanzen01	Janzen50		BOLD:AAI8375	Hesperiidae		13	BOLD:AAI8375	http://www.boldsystems.org/index.php/Public_BarcodeCluster?clusteruri=BOLD:AAI8375	0	13		2	H	2	Brown	11.5	1
Aides	aegita	(Hewitson, 1866)		Hesperiidae	Hesperiinae	1			0	1		1	P	4	Brown	24.5	5																																1
Aides	Burns01		BOLD:AAC4087	Hesperiidae	Hesperiinae	2	BOLD:AAC4087	http://www.boldsystems.org/index.php/Public_BarcodeCluster?clusteruri=BOLD:AAC4087	0	2		3	P	2	Brown & white	27	1																																1
Aides	dysoni	Godman, 1900	See cell BE	Hesperiidae	Hesperiinae	16			16	0		3	P	3	Brown	27.5	9			8	8
Anthoptus	epictetus	(Fabricius, 1793)	BOLD:AAB0089	Hesperiidae	Hesperiinae	12	BOLD:AAB0089	http://www.boldsystems.org/index.php/Public_BarcodeCluster?clusteruri=BOLD:AAB0089	12	0		4	H	5	Brown	12	9			5	6		1
Apaustus	gracilis	(C. & R. Felder, 1867)	BOLD:AAE3730	Hesperiidae	Hesperiinae	23	BOLD:AAE3730	http://www.boldsystems.org/index.php/Public_BarcodeCluster?clusteruri=BOLD:AAE3730	23	0		3	H	4	Brown	11.5	9			10	13
Apaustus	menes	Stoll, 1782		Hesperiidae	Hesperiinae	5			5	0		1	H	5	Brown	13.5	4			2	3
Aroma	aroma	(Hewitson, 1867)	BOLD:AAB1386	Hesperiidae	Hesperiinae	1	BOLD:AAB1386	http://www.boldsystems.org/index.php/Public_BarcodeCluster?clusteruri=BOLD:AAB1386	1	0		4	P, S	5	Blue	21	4				1
Artines	aepitus	(Geyer, 1832)		Hesperiidae	Hesperiinae	1			1	0		0	U	1	Brown	14.5	4				1
Callimormus	corades	(Felder, 1862)		Hesperiidae	Hesperiinae	3			3	0		0	U	5	Brown	11	4			1	2
Calpodes	ethlius	(Stoll, 1782)	BOLD:AAA9388	Hesperiidae	Hesperiinae	5	BOLD:AAA9388	http://www.boldsystems.org/index.php/Public_BarcodeCluster?clusteruri=BOLD:AAA9388	0	5		4	H, S	6	Brown & white	26	5
Carystoides	basochesDHJ02		BOLD:AAA6539	Hesperiidae	Hesperiinae	2	BOLD:AAA6539	http://www.boldsystems.org/index.php/Public_BarcodeCluster?clusteruri=BOLD:AAA6539	0	2		3	P	2	Brown & white	22.5	1
Carystoides	hondura	Evans, 1955	BOLD:AAB1861	Hesperiidae	Hesperiinae	3	BOLD:AAB1861	http://www.boldsystems.org/index.php/Public_BarcodeCluster?clusteruri=BOLD:AAB1861	0	3		4	P, T	3	Brown & white	17	2
Carystoides	sp. 1YB		BOLD:AAL8905	Hesperiidae	Hesperiinae	2	BOLD:AAL8905	http://www.boldsystems.org/index.php/Public_BarcodeCluster?clusteruri=BOLD:AAL8905	0	2		0	U	1	Brown	21.5	1
Cobalopsis	autumna	(Plötz, 1883)	See cell BE	Hesperiidae	Hesperiinae	2			2	0		1	H	2	Brown	18.5	4			1	1
Cobalopsis	miaba	(Schaus, 1902)		Hesperiidae	Hesperiinae	4			4	0		0	U	5	Brown	14	4									4
Cobalopsis	nero	(Herrich-Schäffer, 1869)	BOLD:AAA4134	Hesperiidae	Hesperiinae	1	BOLD:AAA4134	http://www.boldsystems.org/index.php/Public_BarcodeCluster?clusteruri=BOLD:AAA4134	0	1		3	H	5	Brown	17	5
Cobalus	calvina	(Hewitson, 1866)	BOLD:ABY5519	Hesperiidae	Hesperiinae	21	BOLD:ABY5519	http://www.boldsystems.org/index.php/Public_BarcodeCluster?clusteruri=BOLD:ABY5519	2	19		1	P	5	Brown & white	18.25	7			1	1
Cobalus	virbius	(Cramer, 1777)	BOLD:AAA5138	Hesperiidae	Hesperiinae	11	BOLD:AAA5138	http://www.boldsystems.org/index.php/Public_BarcodeCluster?clusteruri=BOLD:AAA5138	10	1		3	P	5	Brown & white	18	7			4	6
Conga	chydaea	(Butler, 1877)	BOLD:AAA6384	Hesperiidae	Hesperiinae	4	BOLD:AAA6384	http://www.boldsystems.org/index.php/Public_BarcodeCluster?clusteruri=BOLD:AAA6384	3	1		4	H	5	Brown	16	3			1	2
Corticea	noctis	(Plötz, 1883)	See cell BE	Hesperiidae	Hesperiinae	28			28	0		1	H	5	Brown	13.5	9			13	15
Cymaenes	laureolus	(Schaus, 1913)		Hesperiidae	Hesperiinae	1			1	0		0	U	5	Brown	18	4				1
Cymaenes	odilia	(Burmeister, 1878)	BOLD:AAA5396	Hesperiidae	Hesperiinae	1	BOLD:AAA5396	http://www.boldsystems.org/index.php/Public_BarcodeCluster?clusteruri=BOLD:AAA5396	1	0		4	H	5	Brown	13.5	4				1
Cymaenes	tripunctata	(Latreille, 1824)		Hesperiidae	Hesperiinae	6			6	0		0	U	5	Brown	15.5	4			2	4
Cymaenes	tripunctus	(Herrich-Schäffer, 1865)		Hesperiidae	Hesperiinae	5			5	0		3	B, H	5	Brown	15	4			2	3
Cynea	cynea	(Hewitson, 1876)	BOLD:AAA3885	Hesperiidae	Hesperiinae	11	BOLD:AAA3885	http://www.boldsystems.org/index.php/Public_BarcodeCluster?clusteruri=BOLD:AAA3885	6	5		3	S	4	Brown	16	7			1	5
Damas	clavus	(Herrich-Schäffer, 1869)	BOLD:ACF3963	Hesperiidae	Hesperiinae	9	BOLD:ACF3963	http://www.boldsystems.org/index.php/Public_BarcodeCluster?clusteruri=BOLD:ACF3963	1	8		3	P	5	Brown	22.75	3				1																												1
Dubiella	fiscella	(Hewitson, 1877)		Hesperiidae	Hesperiinae	2			2	0		5	H, L, P, S	5	Brown & white	17.5	4			1	1
Enosis	achelous	(Plötz, 1882)		Hesperiidae	Hesperiinae	2			2	0		0	U	5	Brown	19	4			1	1
Euphyes	peneia	(Godman, 1900)	BOLD:AAA9933	Hesperiidae	Hesperiinae	1	BOLD:AAA9933	http://www.boldsystems.org/index.php/Public_BarcodeCluster?clusteruri=BOLD:AAA9933	1	0		3	H	5	Brown	17.5	4				1
Eutocus	vetulus	(Mabille, 1883)	BOLD:ACE1104	Hesperiidae	Hesperiinae	1	BOLD:ACE1104	http://www.boldsystems.org/index.php/Public_BarcodeCluster?clusteruri=BOLD:ACE1104	0	1		0	U	2	Brown	12	5
Justinia	phaetusa	(Hewitson, 1866)		Hesperiidae	Hesperiinae	1			0	1		0	U	5	Brown & white	17.5	5
Lerema	accius	(Smith, 1797)	BOLD:AAB7988	Hesperiidae	Hesperiinae	2	BOLD:AAB7988	http://www.boldsystems.org/index.php/Public_BarcodeCluster?clusteruri=BOLD:AAB7988	2	0		3	H	6	Brown	16	4			1	1
Ludens	ludens	(Mabille, 1891)		Hesperiidae	Hesperiinae	4			4	0		1	B	3	Brown	13	4			2	2
Methionopsis	ina	(Plötz, 1882)	BOLD:AAA7421	Hesperiidae	Hesperiinae	5	BOLD:AAA7421	http://www.boldsystems.org/index.php/Public_BarcodeCluster?clusteruri=BOLD:AAA7421	5	0		4	H	5	Brown	13.5	4			2	3
Methionopsis	typhon	Godman, 1901		Hesperiidae	Hesperiinae	2			2	0		0	U	3	Brown	12.5	4			1	1
Metron	chrysogastra	(Butler, 1870)		Hesperiidae	Hesperiinae	2			2	0		1	B	5	Brown & white	12.75	4			1	1
Mnasitheus	simplicissima	(Herrich-Schäffer, 1870)		Hesperiidae	Hesperiinae	5			5	0		0	U	5	Brown	12.5	4			2	3
Morys	compta	(Butler, 1877)	See cell BE	Hesperiidae	Hesperiinae	17			17	0		0	U	5	Brown	14.5	9			6	11
Morys	geisa	(Möschler, 1879)	See cell BE	Hesperiidae	Hesperiinae	5			5	0		0	U	4	Brown	14.75	4				5
Neoxeniades	scipio	(Fabricius, 1793)		Hesperiidae	Hesperiinae	4			4	0		2	T	5	Blue	26.5	4			1	3
Niconiades	xanthaphes	Hübner, 1821	BOLD:AAB6334	Hesperiidae	Hesperiinae	1	BOLD:AAB6334	http://www.boldsystems.org/index.php/Public_BarcodeCluster?clusteruri=BOLD:AAB6334	0	1		1	B	5	Blue	17.25	5
Onophas	chlorocephala	(Godman, 1900)		Hesperiidae	Hesperiinae	1			1	0		0	U	1	Brown	14.5	4				1
Orses	cynisca	(Swainson, 1821)	BOLD:AAA8397	Hesperiidae	Hesperiinae	4	BOLD:AAA8397	http://www.boldsystems.org/index.php/Public_BarcodeCluster?clusteruri=BOLD:AAA8397	0	4		4	B, H	5	Brown & white	19	5
Oxynthes	corusca	(Herrich-Schäffer, 1869)	BOLD:AAB6540	Hesperiidae	Hesperiinae	1	BOLD:AAB6540	http://www.boldsystems.org/index.php/Public_BarcodeCluster?clusteruri=BOLD:AAB6540	0	1		3	B, H	5	Brown & white	16.5	5
Panoquina	fusina	(Hewitson, 1868)	See cell BE	Hesperiidae	Hesperiinae	2			2	0		1	P	5	Brown	18	4			1	1
Panoquina	lucas	(Fabricius, 1793)	BOLD:AAB2501	Hesperiidae	Hesperiinae	2	BOLD:AAB2501	http://www.boldsystems.org/index.php/Public_BarcodeCluster?clusteruri=BOLD:AAB2501	0	2		3	H	6	Brown & white	19.5	5
Panoquina	ocola	(Edwards, 1863)	BOLD:AAD3320	Hesperiidae	Hesperiinae	6	BOLD:AAD3320	http://www.boldsystems.org/index.php/Public_BarcodeCluster?clusteruri=BOLD:AAD3320	4	2		3	H	6	Brown	17	3				4
Papias	subcostulata	(Herrich-Schäffer, 1870)	BOLD:AAA3871	Hesperiidae	Hesperiinae	2	BOLD:AAA3871	http://www.boldsystems.org/index.php/Public_BarcodeCluster?clusteruri=BOLD:AAA3871	2	0		4	H	5	Brown	16	4				2
Parphorus	decora	(Herrich-Schäffer, 1869)	BOLD:ABU7632	Hesperiidae	Hesperiinae	10	BOLD:ABU7632	http://www.boldsystems.org/index.php/Public_BarcodeCluster?clusteruri=BOLD:ABU7632	4	6		3	H, P	5	Brown	12	7			1	3
Parphorus	granta	Evans, 1955	BOLD:ACF9895	Hesperiidae	Hesperiinae	1	BOLD:ACF9895	http://www.boldsystems.org/index.php/Public_BarcodeCluster?clusteruri=BOLD:ACF9895	0	1		0	U	1	Brown	11	2
Perichares	philetes	(Gmelin, 1790)		Hesperiidae	Hesperiinae	5			5	0		4	B, H, P	6	Brown	20.5	4			2	3
Perichares	prestoeaphaga	Burns, 2008	BOLD:AAA2307	Hesperiidae	Hesperiinae	1	BOLD:AAA2307	http://www.boldsystems.org/index.php/Public_BarcodeCluster?clusteruri=BOLD:AAA2307	0	1		3	P	5	Brown & white	24.5	2
Perichares	seneca	(Latreille, 1824)		Hesperiidae	Hesperiinae	2			2	0		0	U	5	Brown & white	23	4			1	1
Phanes	almoda	(Hewitson, 1866)	BOLD:AAE6276	Hesperiidae	Hesperiinae	3	BOLD:AAE6276	http://www.boldsystems.org/index.php/Public_BarcodeCluster?clusteruri=BOLD:AAE6276	2	1		1	H	5	Brown	17.5	3									2
Polites	vibex	(Geyer, 1832)	BOLD:ABX5388	Hesperiidae	Hesperiinae	1	BOLD:ABX5388	http://www.boldsystems.org/index.php/Public_BarcodeCluster?clusteruri=BOLD:ABX5388	0	1		4	H, S	6	Brown	14	5
Pompeius	pompeius	(Latreille, 1824)	See cell BE	Hesperiidae	Hesperiinae	19			19	0		3	H	5	Brown	21.5	9			4	15
Quinta	cannae	(Herrich-Schäffer, 1869)	BOLD:AAA8156	Hesperiidae	Hesperiinae	2	BOLD:AAA8156	http://www.boldsystems.org/index.php/Public_BarcodeCluster?clusteruri=BOLD:AAA8156	2	0		5	H, T	5	Brown	17	4			1	1
Quinta	locutia	(Hewitson, 1876)	BOLD:AAD4567	Hesperiidae	Hesperiinae	1	BOLD:AAD4567	http://www.boldsystems.org/index.php/Public_BarcodeCluster?clusteruri=BOLD:AAD4567	0	1		1	H	5	Brown	16.5	5
Remella	remus	(Fabricius, 1798)	BOLD:AAB5049	Hesperiidae	Hesperiinae	2	BOLD:AAB5049	http://www.boldsystems.org/index.php/Public_BarcodeCluster?clusteruri=BOLD:AAB5049	1	1		3	H	5	Brown	12.5	3				1
Rhinthon	cubana	(Herrich-Schäffer, 1865)		Hesperiidae	Hesperiinae	1			0	1		3	H	5	Brown & white	18.5	5
Saliana	antoninus	(Latreille, 1824)	BOLD:AAA7982	Hesperiidae	Hesperiinae	2	BOLD:AAA7982	http://www.boldsystems.org/index.php/Public_BarcodeCluster?clusteruri=BOLD:AAA7982	2	0		4	H	5	Brown & white	29	4			1	1
Saliana	Burns03		BOLD:AAA5248	Hesperiidae	Hesperiinae	1	BOLD:AAA5248	http://www.boldsystems.org/index.php/Public_BarcodeCluster?clusteruri=BOLD:AAA5248	0	1		2	H	2	Brown & white	23	1
Saliana	esperi	Evans, 1955	BOLD:AAA4513	Hesperiidae	Hesperiinae	3	BOLD:AAA4513	http://www.boldsystems.org/index.php/Public_BarcodeCluster?clusteruri=BOLD:AAA4513	2	1		4	H	5	Brown & white	21	2			1	1
Saliana	fusta	Evans, 1955	BOLD:AAA3355	Hesperiidae	Hesperiinae	1	BOLD:AAA3355	http://www.boldsystems.org/index.php/Public_BarcodeCluster?clusteruri=BOLD:AAA3355	0	1		4	H	5	Brown & white	25	2
Saliana	saladin	Evans, 1955	BOLD:ABZ2923	Hesperiidae	Hesperiinae	4	BOLD:ABZ2923	http://www.boldsystems.org/index.php/Public_BarcodeCluster?clusteruri=BOLD:ABZ2923	0	4		0	U	5	Brown & white	30	2
Saliana	salius	(Cramer, 1775)		Hesperiidae	Hesperiinae	2			2	0		3	H	5	Brown & white	24.5	4			1	1
Saliana	triangularis	(Kaye, 1914)	BOLD:AAF1960	Hesperiidae	Hesperiinae	6	BOLD:AAF1960	http://www.boldsystems.org/index.php/Public_BarcodeCluster?clusteruri=BOLD:AAF1960	0	6		3	H	5	Brown & white	22	5
Styriodes	zeteki	(Bell, 1931)		Hesperiidae	Hesperiinae	2			2	0		0	U	3	Brown	16	4			1	1
Synapte	silius	(Latreille, 1824)	BOLD:AAA4443	Hesperiidae	Hesperiinae	73	BOLD:AAA4443	http://www.boldsystems.org/index.php/Public_BarcodeCluster?clusteruri=BOLD:AAA4443	9	64		3	H	5	Brown	16	7			4	5
Talides	sergestus	(Cramer, 1775)	BOLD:AAB8708	Hesperiidae	Hesperiinae	1	BOLD:AAB8708	http://www.boldsystems.org/index.php/Public_BarcodeCluster?clusteruri=BOLD:AAB8708	0	0		4	H	5	Brown	23	6																1
Thargella	caura	(Plötz, 1882)	BOLD:AAL6917	Hesperiidae	Hesperiinae	50	BOLD:AAL6917	http://www.boldsystems.org/index.php/Public_BarcodeCluster?clusteruri=BOLD:AAL6917	11	39		1	H	5	Brown	13.5	7			3	8
Thargella	sp. 3YB		BOLD:ABU7572	Hesperiidae	Hesperiinae	10	BOLD:ABU7572	http://www.boldsystems.org/index.php/Public_BarcodeCluster?clusteruri=BOLD:ABU7572	0	10		0	U	1	Brown	18	1
Thracides	phidon	(Cramer, 1779)	BOLD:ACG2155	Hesperiidae	Hesperiinae	2	BOLD:ACG2155	http://www.boldsystems.org/index.php/Public_BarcodeCluster?clusteruri=BOLD:ACG2155	0	2		4	H	5	Brown & white	26	5																																2
Tigasis	zalates	Godman, 1900		Hesperiidae	Hesperiinae	2			2	0		0	U	2	Brown	15	4			1	1
Tisias	lesueur	(Latreille, 1824)		Hesperiidae	Hesperiinae	1			0	1		0	U	5	Brown & white	24	5																																1
Turesis	complanula	(Herrich-Schäffer, 1869)	BOLD:AAB1428	Hesperiidae	Hesperiinae	51	BOLD:AAB1428	http://www.boldsystems.org/index.php/Public_BarcodeCluster?clusteruri=BOLD:AAB1428	0	51		2	H	5	Brown & white	17.5	8
Urbanus	tanna	Evans, 1952	BOLD:AAH7625	Hesperiidae	Hesperiinae	2	BOLD:AAH7625	http://www.boldsystems.org/index.php/Public_BarcodeCluster?clusteruri=BOLD:AAH7625	0	2		0	U	4	Brown & white	23.5	2
Vacerra	bonfilius	(Latreille, 1824)		Hesperiidae	Hesperiinae	2			2	0		0	U	5	Brown & white	19.5	4			1	1
Vacerra	egla	(Hewitson, 1877)		Hesperiidae	Hesperiinae	4			4	0		0	U	3	Brown & white	18	4			2	2
Vehilius	celeus	(Mabille, 1891)		Hesperiidae	Hesperiinae	2			2	0		0	U	5	Brown & white	12.5	4				2
Vehilius	inca	(Scudder, 1872)	BOLD:AAC2648	Hesperiidae	Hesperiinae	8	BOLD:AAC2648	http://www.boldsystems.org/index.php/Public_BarcodeCluster?clusteruri=BOLD:AAC2648	8	0		3	H	5	Brown	11.75	4			3	5
Vehilius	stictomenes	(Butler, 1877)	BOLD:AAB9130	Hesperiidae	Hesperiinae	19	BOLD:AAB9130	http://www.boldsystems.org/index.php/Public_BarcodeCluster?clusteruri=BOLD:AAB9130	18	1		4	H	5	Brown	16.5	7			5	13
Venas	caerulans	(Mabille, 1878)		Hesperiidae	Hesperiinae	8			8	0		0	U	5	Brown	14	4			3	5
Venas	evans	(Butler, 1877)		Hesperiidae	Hesperiinae	2			0	2		0	U	5	Brown	14.5	5
Vertica	verticalis	(Plötz, 1882)	BOLD:AAC0637	Hesperiidae	Hesperiinae	19	BOLD:AAC0637	http://www.boldsystems.org/index.php/Public_BarcodeCluster?clusteruri=BOLD:AAC0637	6	13		3	P	5	Brown	16.5	7			3	3
Vettius	phyllus	(Cramer, 1777)	BOLD:ACG1148	Hesperiidae	Hesperiinae	4	BOLD:ACG1148	http://www.boldsystems.org/index.php/Public_BarcodeCluster?clusteruri=BOLD:ACG1148	1	3		0	U	5	Brown & white	18.5	3				1
Xeniades	chalestra	(Hewitson, 1866)		Hesperiidae	Hesperiinae	4			4	0		2	B	5	Brown & white	23	4			2	2
Achlyodes	busirus	(Cramer, 1779)	BOLD:AAA8500	Hesperiidae	Pyrginae	8	BOLD:AAA8500	http://www.boldsystems.org/index.php/Public_BarcodeCluster?clusteruri=BOLD:AAA8500	2	4		3	S, T	5	Brown	27	3					1		1											2												1
Achlyodes	mithridates	(Fabricius, 1793)		Hesperiidae	Pyrginae	8			4	1		3	S, T	5	Brown	29.5	3			2	2													1	1					1							1
Aethilla	echina	Hewitson, 1870	BOLD:ACF0058	Hesperiidae	Pyrginae	2	BOLD:ACF0058	http://www.boldsystems.org/index.php/Public_BarcodeCluster?clusteruri=BOLD:ACF0058	0	2		0	U	4	Brown	27.5	5
Aguna	coeloides	Austin & Mielke, 1998	BOLD:ABY6394	Hesperiidae	Pyrginae	2	BOLD:ABY6394	http://www.boldsystems.org/index.php/Public_BarcodeCluster?clusteruri=BOLD:ABY6394	1	1		3	L	5	Blue	19	2		1
Aguna	panama	Austin & Mielke, 1998	BOLD:AAC1957	Hesperiidae	Pyrginae	3	BOLD:AAC1957	http://www.boldsystems.org/index.php/Public_BarcodeCluster?clusteruri=BOLD:AAC1957	1	2		1	L	2	Blue	22	2								1
Anastrus	neaeris	(Möschler, 1879)	BOLD:AAB3473	Hesperiidae	Pyrginae	4	BOLD:AAB3473	http://www.boldsystems.org/index.php/Public_BarcodeCluster?clusteruri=BOLD:AAB3473	0	4		3	L	4	Blue	22.5	5
Antigonus	erosus	(Hübner, 1812)	BOLD:AAA8281	Hesperiidae	Pyrginae	13	BOLD:AAA8281	http://www.boldsystems.org/index.php/Public_BarcodeCluster?clusteruri=BOLD:AAA8281	12	0		3	T	5	Brown	21	9			1	1	10														1
Antigonus	nearchus	(Latreille, 1817)	BOLD:AAD2654	Hesperiidae	Pyrginae	4	BOLD:AAD2654	http://www.boldsystems.org/index.php/Public_BarcodeCluster?clusteruri=BOLD:AAD2654	4	0		1	T	5	Brown	29	4			2	2
Astraptes	alardus	(Stoll, 1790)	BOLD:AAB0203	Hesperiidae	Pyrginae	2	BOLD:AAB0203	http://www.boldsystems.org/index.php/Public_BarcodeCluster?clusteruri=BOLD:AAB0203	0	2		2	S	5	Blue	29.5	5
Astraptes	alector	(C. & R. Felder, 1867)	BOLD:ACE4291	Hesperiidae	Pyrginae	10	BOLD:ACE4291	http://www.boldsystems.org/index.php/Public_BarcodeCluster?clusteruri=BOLD:ACE4291	0	10		4	L, T	5	Blue	28.5	8																														2
Astraptes	anaphus	(Cramer, 1777)	BOLD:AAD2055	Hesperiidae	Pyrginae	2	BOLD:AAD2055	http://www.boldsystems.org/index.php/Public_BarcodeCluster?clusteruri=BOLD:AAD2055	0	2		3	H, T	5	Brown	26.5	5
Astraptes	apastus	(Cramer, 1777)	BOLD:AAJ3215	Hesperiidae	Pyrginae	2	BOLD:AAJ3215	http://www.boldsystems.org/index.php/Public_BarcodeCluster?clusteruri=BOLD:AAJ3215	0	2		2	S	5	Blue	29.5	5
Astraptes	audax	Brower, 2010	BOLD:AAA5249	Hesperiidae	Pyrginae	1	BOLD:AAA5249	http://www.boldsystems.org/index.php/Public_BarcodeCluster?clusteruri=BOLD:AAA5249	0	1		1	T	2	Blue	27	2
Astraptes	creteus	(Cramer, 1780)		Hesperiidae	Pyrginae	3			3	0		1	T	5	Blue	28.5	4			1	2
Astraptes	egregius	(Butler, 1870)	BOLD:AAD2094	Hesperiidae	Pyrginae	4	BOLD:AAD2094	http://www.boldsystems.org/index.php/Public_BarcodeCluster?clusteruri=BOLD:AAD2094	2	2		3	L	4	Blue	23.5	3			1	1
Astraptes	enotrus	(Stoll, 1781)	BOLD:AAA3281	Hesperiidae	Pyrginae	7	BOLD:AAA3281	http://www.boldsystems.org/index.php/Public_BarcodeCluster?clusteruri=BOLD:AAA3281	0	7		4	H, L, S, T	5	Blue	24.5	5
Astraptes	favilla	Brower, 2010	BOLD:AAA4249	Hesperiidae	Pyrginae	6	BOLD:AAA4249	http://www.boldsystems.org/index.php/Public_BarcodeCluster?clusteruri=BOLD:AAA4249	0	6		2	L	5	Blue	27.5	2
Astraptes	fulgerator	(Walch, 1775)		Hesperiidae	Pyrginae	5			4	1		5	L, S, T	5	Blue	30.5	3			2	2																										1
Astraptes	inflatio	Brower, 2010	BOLD:AAA1584	Hesperiidae	Pyrginae	6	BOLD:AAA1584	http://www.boldsystems.org/index.php/Public_BarcodeCluster?clusteruri=BOLD:AAA1584	0	6		4	S, T	6	Blue	28.5	2
Astraptes	janeira	(Schaus, 1902)		Hesperiidae	Pyrginae	3			1	2		3	T	5	Blue	28	3				1
Astraptes	sp. 2YB		BOLD:AAL5947	Hesperiidae	Pyrginae	11	BOLD:AAL5947	http://www.boldsystems.org/index.php/Public_BarcodeCluster?clusteruri=BOLD:AAL5947	0	11		0	U	1	Blue	24	1
Astraptes	sp. 5YB			Hesperiidae	Pyrginae	1			0	1		0	U	1	Blue	27	1
Astraptes	talus	(Cramer, 1777)	BOLD:AAB0182	Hesperiidae	Pyrginae	2	BOLD:AAB0182	http://www.boldsystems.org/index.php/Public_BarcodeCluster?clusteruri=BOLD:AAB0182	2	0		3	L	5	Blue	26.5	4			1	1
Augiades	crinisus	(Cramer, 1780)	BOLD:AAM4336	Hesperiidae	Pyrginae	1	BOLD:AAM4336	http://www.boldsystems.org/index.php/Public_BarcodeCluster?clusteruri=BOLD:AAM4336	0	1		1	T	5	Brown	23.5	5
Autochton	neis	(Geyer, 1832)		Hesperiidae	Pyrginae	8			8	0		1	S	5	Brown & white	20	4			4	4
Autochton	zarex	(Hübner, 1818)	BOLD:ACF8470	Hesperiidae	Pyrginae	7	BOLD:ACF8470	http://www.boldsystems.org/index.php/Public_BarcodeCluster?clusteruri=BOLD:ACF8470	4	3		3	H, S	5	Brown & white	18	3			1	3
Bolla	oiclus	(Mabille, 1889)		Hesperiidae	Pyrginae	2			2	0		1	H	3	Brown	18.5	4			1	1
Bungalotis	astylos	(Cramer, 1780)	BOLD:AAB3330	Hesperiidae	Pyrginae	2	BOLD:AAB3330	http://www.boldsystems.org/index.php/Public_BarcodeCluster?clusteruri=BOLD:AAB3330	0	2		2	T	5	Brown	35	5
Bungalotis	diophorus	(Möschler, 1883)	BOLD:AAB3970	Hesperiidae	Pyrginae	5	BOLD:AAB3970	http://www.boldsystems.org/index.php/Public_BarcodeCluster?clusteruri=BOLD:AAB3970	0	4		3	T	5	Brown	29.5	5																		1
Bungalotis	midas	(Cramer, 1775)	BOLD:AAC5652	Hesperiidae	Pyrginae	11	BOLD:AAC5652	http://www.boldsystems.org/index.php/Public_BarcodeCluster?clusteruri=BOLD:AAC5652	1	10		4	T	5	Brown	31	7				1																												2
Bungalotis	quadratum	(Sepp, 1845)		Hesperiidae	Pyrginae	2			0	0		3	T	5	Brown & white	29.5	6																1	1
Calliades	zeutus	(Möschler, 1879)	BOLD:AAB7681	Hesperiidae	Pyrginae	7	BOLD:AAB7681	http://www.boldsystems.org/index.php/Public_BarcodeCluster?clusteruri=BOLD:AAB7681	0	7		1	L, S	4	Brown & white	26	5
Celaenorrhinus	eligius	(Stoll, 1781)	BOLD:AAA8250	Hesperiidae	Pyrginae	3	BOLD:AAA8250	http://www.boldsystems.org/index.php/Public_BarcodeCluster?clusteruri=BOLD:AAA8250	3	0		2	S	5	Brown & white	21.5	4			1	2
Cephise	guatemalaensis	(Freeman, 1977)	BOLD:AAB8187	Hesperiidae	Pyrginae	1	BOLD:AAB8187	http://www.boldsystems.org/index.php/Public_BarcodeCluster?clusteruri=BOLD:AAB8187	0	1		0	U	3	Brown & white	22	2
Cephise	nuspesez	Burns, 1996	BOLD:AAA6918	Hesperiidae	Pyrginae	2	BOLD:AAA6918	http://www.boldsystems.org/index.php/Public_BarcodeCluster?clusteruri=BOLD:AAA6918	0	2		4	L, S, T	3	Brown & white	22.75	2
Chrysoplectrum	perniciosus	(Herrich-Schäffer, 1869)	BOLD:ABW4636	Hesperiidae	Pyrginae	1	BOLD:ABW4636	http://www.boldsystems.org/index.php/Public_BarcodeCluster?clusteruri=BOLD:ABW4636	0	1		1	L	5	Brown & white	20.5	5
Cogia	calchas	(Herrich-Schäffer, 1869)		Hesperiidae	Pyrginae	1			0	0		4	H	5	Brown	20	6																	1
Cycloglypha	thrasibulus	(Fabricius, 1793)	BOLD:AAA8311	Hesperiidae	Pyrginae	4	BOLD:AAA8311	http://www.boldsystems.org/index.php/Public_BarcodeCluster?clusteruri=BOLD:AAA8311	0	2		3	T	5	Brown	17.5	5																				2										1
Cyclosemia	herennius	(Stoll, 1782)		Hesperiidae	Pyrginae	1			1	0		1	H	5	Brown	17	4				1
Cyclosemia	sp. 1YB		BOLD:AAM0263	Hesperiidae	Pyrginae	2	BOLD:AAM0263	http://www.boldsystems.org/index.php/Public_BarcodeCluster?clusteruri=BOLD:AAM0263	0	2		0	U	1	Brown	19.5	1
Drephalys	alcmon	(Cramer, 1779)	BOLD:AAC3376	Hesperiidae	Pyrginae	2	BOLD:AAC3376	http://www.boldsystems.org/index.php/Public_BarcodeCluster?clusteruri=BOLD:AAC3376	0	2		3	S, T	5	Brown & white	18	5																														1
Drephalys	dumeril	(Latreille, 1824)	BOLD:ACG1278	Hesperiidae	Pyrginae	3	BOLD:ACG1278	http://www.boldsystems.org/index.php/Public_BarcodeCluster?clusteruri=BOLD:ACG1278	0	3		0	U	3	Brown & white	22	5
Dyscophellus	Burns02		BOLD:AAB4213	Hesperiidae	Pyrginae	2	BOLD:AAB4213	http://www.boldsystems.org/index.php/Public_BarcodeCluster?clusteruri=BOLD:AAB4213	0	2		5	S, T	2	Brown	30.5	1
Dyscophellus	nicephorus	(Hewitson, 1876)	BOLD:AAX6467	Hesperiidae	Pyrginae	3	BOLD:AAX6467	http://www.boldsystems.org/index.php/Public_BarcodeCluster?clusteruri=BOLD:AAX6467	0	3		0	U	5	Brown	30	5
Dyscophellus	phraxanor	(Hewitson, 1876)	BOLD:ACE3647	Hesperiidae	Pyrginae	29	BOLD:ACE3647	http://www.boldsystems.org/index.php/Public_BarcodeCluster?clusteruri=BOLD:ACE3647	0	29		3	T	5	Brown	31.5	8																																1
Dyscophellus	ramusis	(Stoll, 1781)	BOLD:AAA6387	Hesperiidae	Pyrginae	5	BOLD:AAA6387	http://www.boldsystems.org/index.php/Public_BarcodeCluster?clusteruri=BOLD:AAA6387	0	4		4	T	5	Brown	30.5	5																		1
Ebrietas	anacreon	(Staudinger, 1876)	BOLD:AAB1461	Hesperiidae	Pyrginae	2	BOLD:AAB1461	http://www.boldsystems.org/index.php/Public_BarcodeCluster?clusteruri=BOLD:AAB1461	2	0		4	L, T	5	Brown	17.5	4				2
Entheus	matho	Godman & Salvin, 1879	BOLD:ABZ6232	Hesperiidae	Pyrginae	15	BOLD:ABZ6232	http://www.boldsystems.org/index.php/Public_BarcodeCluster?clusteruri=BOLD:ABZ6232	0	15		4	T	5	Orange/red & black	21	8
Epargyreus	exadeus	(Cramer, 1779)		Hesperiidae	Pyrginae	1			0	1		4	H, S, T	5	Brown & white	29	5
Eracon	paulinus	(Stoll, 1782)	BOLD:ABV4779	Hesperiidae	Pyrginae	4	BOLD:ABV4779	http://www.boldsystems.org/index.php/Public_BarcodeCluster?clusteruri=BOLD:ABV4779	1	2		1	T	5	Brown	15.5	3									1										1
Eracon	sarahburnsae	Grishin, 2014	BOLD:AAB3028	Hesperiidae	Pyrginae	1	BOLD:AAB3028	http://www.boldsystems.org/index.php/Public_BarcodeCluster?clusteruri=BOLD:AAB3028	0	0		1	T	2	Brown	14.6	6																								1
Gorgythion	begga	(Prittwitz, 1868)	BOLD:AAA2444	Hesperiidae	Pyrginae	14	BOLD:AAA2444	http://www.boldsystems.org/index.php/Public_BarcodeCluster?clusteruri=BOLD:AAA2444	0	14		3	L, T	5	Brown	15	8
Heliopetes	alana	(Reakirt, 1868)	BOLD:AAC5188	Hesperiidae	Pyrginae	2	BOLD:AAC5188	http://www.boldsystems.org/index.php/Public_BarcodeCluster?clusteruri=BOLD:AAC5188	2	0		3	S	5	White & black	20	4			1	1
Hyalothyrus	neleus	(Linnaeus, 1758)	BOLD:AAB5177	Hesperiidae	Pyrginae	9	BOLD:AAB5177	http://www.boldsystems.org/index.php/Public_BarcodeCluster?clusteruri=BOLD:AAB5177	7	2		4	T	5	White & black	23.5	3			2	5																										2
Hyalothyrus	sp. 1YB		BOLD:AAL5689	Hesperiidae	Pyrginae	49	BOLD:AAL5689	http://www.boldsystems.org/index.php/Public_BarcodeCluster?clusteruri=BOLD:AAL5689	0	49		0	U	1	White & black	22	1
Mictris	crispus	(Herrich-Schäffer, 1870)	BOLD:AAB4049	Hesperiidae	Pyrginae	2	BOLD:AAB4049	http://www.boldsystems.org/index.php/Public_BarcodeCluster?clusteruri=BOLD:AAB4049	2	0		4	H, S	5	Brown	17	4			1	1
Milanion	hemes	(Cramer, 1777)	BOLD:ACG0095	Hesperiidae	Pyrginae	2	BOLD:ACG0095	http://www.boldsystems.org/index.php/Public_BarcodeCluster?clusteruri=BOLD:ACG0095	0	2		3	T	5	White & black	13	5
Milanion	marciana	Godman & Salvin, 1895	BOLD:AAC7860	Hesperiidae	Pyrginae	1	BOLD:AAC7860	http://www.boldsystems.org/index.php/Public_BarcodeCluster?clusteruri=BOLD:AAC7860	0	0		3	T	3	White & black	15	6																				1
Narcosius	colossus	(Herrich-Schäffer, 1869)	BOLD:AAB0815	Hesperiidae	Pyrginae	4	BOLD:AAB0815	http://www.boldsystems.org/index.php/Public_BarcodeCluster?clusteruri=BOLD:AAB0815	0	4		3	T	5	Blue	33	5
Nascus	paulliniae	(Sepp, 1842)	BOLD:AAB6932	Hesperiidae	Pyrginae	1	BOLD:AAB6932	http://www.boldsystems.org/index.php/Public_BarcodeCluster?clusteruri=BOLD:AAB6932	0	1		3	L	5	Brown & white	24.5	5																		é
Nascus	phocus	(Cramer, 1777)	BOLD:AAB1299	Hesperiidae	Pyrginae	1	BOLD:AAB1299	http://www.boldsystems.org/index.php/Public_BarcodeCluster?clusteruri=BOLD:AAB1299	0	1		3	L, T	5	Brown & white	29.5	5
Nascus	solon	(Plötz, 1882)	BOLD:AAB0985	Hesperiidae	Pyrginae	1	BOLD:AAB0985	http://www.boldsystems.org/index.php/Public_BarcodeCluster?clusteruri=BOLD:AAB0985	0	1		4	L, S, T	4	Brown & white	30.5	5
Nisoniades	panama	Evans, 1953		Hesperiidae	Pyrginae	1			0	0		2	H	1	Brown	16.5	2																1
Paches	loxus	(Westwood, 1852)	BOLD:AAB6458	Hesperiidae	Pyrginae	16	BOLD:AAB6458	http://www.boldsystems.org/index.php/Public_BarcodeCluster?clusteruri=BOLD:AAB6458	15	1		1	L	5	Blue	16.75	7			5	10
Pachyneuria	licisca	(Plötz, 1882)	BOLD:AAB5176	Hesperiidae	Pyrginae	1	BOLD:AAB5176	http://www.boldsystems.org/index.php/Public_BarcodeCluster?clusteruri=BOLD:AAB5176	1	0		2	L	4	Brown	16	4				1
Phanus	albiapicalis	Austin, 1993	BOLD:AAE6233	Hesperiidae	Pyrginae	6	BOLD:AAE6233	http://www.boldsystems.org/index.php/Public_BarcodeCluster?clusteruri=BOLD:AAE6233	0	6		0	U	3	Clearwing	23.5	2
Phanus	ecitonorum	Austin, 1993	BOLD:AAA6297	Hesperiidae	Pyrginae	8	BOLD:AAA6297	http://www.boldsystems.org/index.php/Public_BarcodeCluster?clusteruri=BOLD:AAA6297	0	8		0	U	5	Clearwing	19.5	2
Phanus	marshalli	(Kirby, 1880)	BOLD:ABX5497	Hesperiidae	Pyrginae	184	BOLD:ABX5497	http://www.boldsystems.org/index.php/Public_BarcodeCluster?clusteruri=BOLD:ABX5497	0	184		2	T	3	Clearwing	22	8																																1
Phanus	marshalliDHJ01		BOLD:AAB8740	Hesperiidae	Pyrginae	2	BOLD:AAB8740	http://www.boldsystems.org/index.php/Public_BarcodeCluster?clusteruri=BOLD:AAB8740	0	2		0	U	3	Clearwing	23.5	1
Phanus	obscurior	Kaye, 1925	BOLD:AAA8975	Hesperiidae	Pyrginae	5	BOLD:AAA8975	http://www.boldsystems.org/index.php/Public_BarcodeCluster?clusteruri=BOLD:AAA8975	0	5		3	T	5	Clearwing	24.5	5
Phanus	vitreus	(Stoll, 1781)	See cell BE	Hesperiidae	Pyrginae	4			4	0		2	T	5	Clearwing	18	4			2	2
Polygonus	savigny	(Latreille, 1824)	BOLD:ACE9588	Hesperiidae	Pyrginae	5	BOLD:ACE9588	http://www.boldsystems.org/index.php/Public_BarcodeCluster?clusteruri=BOLD:ACE9588	0	5		2	T	5	Brown & white	23.5	5
Polythrix	auginus	(Hewitson, 1867)	BOLD:AAA8882	Hesperiidae	Pyrginae	2	BOLD:AAA8882	http://www.boldsystems.org/index.php/Public_BarcodeCluster?clusteruri=BOLD:AAA8882	1	1		3	L	5	Brown & white	19	3				1																											1
Polythrix	caunus	(Herrich-Schäffer, 1869)	BOLD:AAA8881	Hesperiidae	Pyrginae	1	BOLD:AAA8881	http://www.boldsystems.org/index.php/Public_BarcodeCluster?clusteruri=BOLD:AAA8881	0	0		4	L, T	5	Brown & white	21	6																		1
Polythrix	ceculus	(Herrich-Schäffer, 1869)		Hesperiidae	Pyrginae	2			2	0		2	H	5	Brown & white	20	4			1	1
Polythrix	sp. 1YB		BOLD:ACG0410	Hesperiidae	Pyrginae	3	BOLD:ACG0410	http://www.boldsystems.org/index.php/Public_BarcodeCluster?clusteruri=BOLD:ACG0410	0	3		0	U	1	Brown & white	19	1
Pyrgus	oileus	(Linnaeus, 1767)	See cell BE	Hesperiidae	Pyrginae	62			10	0		3	H	5	Brown & white	16.5	9					10							51				1
Pyrgus	orcus	(Stoll, 1780)	BOLD:AAG4994	Hesperiidae	Pyrginae	19	BOLD:AAG4994	http://www.boldsystems.org/index.php/Public_BarcodeCluster?clusteruri=BOLD:AAG4994	19	0		1	H	5	Brown & white	13	9			7	12
Pythonides	grandis	Mabille, 1878	BOLD:AAN7268	Hesperiidae	Pyrginae	3	BOLD:AAN7268	http://www.boldsystems.org/index.php/Public_BarcodeCluster?clusteruri=BOLD:AAN7268	2	1		0	U	5	Blue	16	3									2
Pythonides	herennius	Geyer, 1838	See cell BE	Hesperiidae	Pyrginae	10			10	0		3	S, T	5	Blue	17.5	9					10
Pythonides	jovianus	(Stoll, 1782)	BOLD:AAB2241	Hesperiidae	Pyrginae	1	BOLD:AAB2241	http://www.boldsystems.org/index.php/Public_BarcodeCluster?clusteruri=BOLD:AAB2241	0	1		1	T	5	Blue	17.5	5
Pythonides	proxenus	(Godman & Salvin, 1895)	BOLD:AAB6173	Hesperiidae	Pyrginae	7	BOLD:AAB6173	http://www.boldsystems.org/index.php/Public_BarcodeCluster?clusteruri=BOLD:AAB6173	2	5		3	S, T	3	Blue	14.5	3			1	1
Pythonides	pteras	(Godman & Salvin, 1895)	BOLD:AAD5803	Hesperiidae	Pyrginae	4	BOLD:AAD5803	http://www.boldsystems.org/index.php/Public_BarcodeCluster?clusteruri=BOLD:AAD5803	0	4		1	S	3	Blue	16.5	5
Quadrus	cerialis	(Stoll, 1782)	BOLD:AAA7192	Hesperiidae	Pyrginae	11	BOLD:AAA7192	http://www.boldsystems.org/index.php/Public_BarcodeCluster?clusteruri=BOLD:AAA7192	6	4		4	F, S	5	Brown	17	7			3	3												1														1
Quadrus	contubernalis	(Mabille, 1883)	BOLD:AAB6122	Hesperiidae	Pyrginae	2	BOLD:AAB6122	http://www.boldsystems.org/index.php/Public_BarcodeCluster?clusteruri=BOLD:AAB6122	1	1		2	S	5	Blue	14.5	3				1
Quadrus	sp. 2YB		BOLD:AAL5715	Hesperiidae	Pyrginae	1	BOLD:AAL5715	http://www.boldsystems.org/index.php/Public_BarcodeCluster?clusteruri=BOLD:AAL5715	0	1		0	U	1	Brown	15	1
Salatis	canalis	(Skinner, 1920)	BOLD:AAB4417	Hesperiidae	Pyrginae	4	BOLD:AAB4417	http://www.boldsystems.org/index.php/Public_BarcodeCluster?clusteruri=BOLD:AAB4417	0	4		5	L, S, T	2	Brown	29	5
Sostrata	bifasciata	(Ménétriés, 1829)	BOLD:AAA6123	Hesperiidae	Pyrginae	6	BOLD:AAA6123	http://www.boldsystems.org/index.php/Public_BarcodeCluster?clusteruri=BOLD:AAA6123	2	2		3	L, S	5	Brown	14.5	3				2														2
Staphylus	mazans	(Reakirt, 1867)	See cell BE	Hesperiidae	Pyrginae	13			13	0		4	H	5	Brown	13.5	9			4	9
Staphylus	musculus	(Burmeister, 1875)	See cell BE	Hesperiidae	Pyrginae	13			13	0		4	H	5	Brown	13.25	9			3	10
Telemiades	amphion	(Geyer, 1832)		Hesperiidae	Pyrginae	1			0	0		1	T	5	Brown & white	15.5	6																1
Telemiades	antiope	(Plötz, 1882)	BOLD:AAA5038	Hesperiidae	Pyrginae	5	BOLD:AAA5038	http://www.boldsystems.org/index.php/Public_BarcodeCluster?clusteruri=BOLD:AAA5038	0	5		3	T	5	Brown & white	16.5	5																														1
Telemiades	megallus	Mabille, 1888	BOLD:ABU7971	Hesperiidae	Pyrginae	1	BOLD:ABU7971	http://www.boldsystems.org/index.php/Public_BarcodeCluster?clusteruri=BOLD:ABU7971	0	1		2	T	4	Brown	20	5
Udranomia	orcinus	(C. & R. Felder, 1867)	BOLD:AAA9266	Hesperiidae	Pyrginae	5	BOLD:AAA9266	http://www.boldsystems.org/index.php/Public_BarcodeCluster?clusteruri=BOLD:AAA9266	2	3		3	T	5	Brown & white	19.5	3			1	1
Urbanus	belli	(Hayward, 1935)	BOLD:AAA2276	Hesperiidae	Pyrginae	2	BOLD:AAA2276	http://www.boldsystems.org/index.php/Public_BarcodeCluster?clusteruri=BOLD:AAA2276	0	2		3	H, L	5	Blue	22.5	5
Urbanus	dorantes	(Stoll, 1790)	BOLD:AAA9148	Hesperiidae	Pyrginae	3	BOLD:AAA9148	http://www.boldsystems.org/index.php/Public_BarcodeCluster?clusteruri=BOLD:AAA9148	2	0		3	H, L	6	Brown	23	4			1	1														1
Urbanus	doryssus	(Swainson, 1831)	BOLD:AAB3037	Hesperiidae	Pyrginae	5	BOLD:AAB3037	http://www.boldsystems.org/index.php/Public_BarcodeCluster?clusteruri=BOLD:AAB3037	2	3		3	H, T	6	Brown & white	22	3			1	1
Urbanus	doryssusDHJ03		BOLD:AAA7647	Hesperiidae	Pyrginae	3	BOLD:AAA7647	http://www.boldsystems.org/index.php/Public_BarcodeCluster?clusteruri=BOLD:AAA7647	0	3		1	T	5	Brown & white	20.5	1
Urbanus	esma	Evans, 1952		Hesperiidae	Pyrginae	1			0	0		1	L	5	Blue	22	2																		1
Urbanus	esmeraldus	(Butler, 1877)	BOLD:AAA2693	Hesperiidae	Pyrginae	11	BOLD:AAA2693	http://www.boldsystems.org/index.php/Public_BarcodeCluster?clusteruri=BOLD:AAA2693	0	11		3	H, L	5	Blue	23	8
Urbanus	proteus	(Linnaeus, 1758)	BOLD:AAA1263	Hesperiidae	Pyrginae	5	BOLD:AAA1263	http://www.boldsystems.org/index.php/Public_BarcodeCluster?clusteruri=BOLD:AAA1263	2	3		4	H, L, T	6	Blue	23	3			1	1																										2
Urbanus	simplicius	(Stoll, 1790)	BOLD:AAB8414	Hesperiidae	Pyrginae	3	BOLD:AAB8414	http://www.boldsystems.org/index.php/Public_BarcodeCluster?clusteruri=BOLD:AAB8414	2	1		3	H, L	6	Brown	21	3				2
Urbanus	teleus	(Hübner, 1821)	BOLD:AAB8486	Hesperiidae	Pyrginae	7	BOLD:AAB8486	http://www.boldsystems.org/index.php/Public_BarcodeCluster?clusteruri=BOLD:AAB8486	7	0		3	H	6	Brown	20.5	4			2	5
Urbanus	velinus	(Plötz, 1880)		Hesperiidae	Pyrginae	9			9	0		0	U	5	Blue	18	4			5	4
Venada	lamella	Burns, 2013	BOLD:AAD4031	Hesperiidae	Pyrginae	2	BOLD:AAD4031	http://www.boldsystems.org/index.php/Public_BarcodeCluster?clusteruri=BOLD:AAD4031	0	2		1	T	2	Brown & white	23.5	2
Xenophanes	tryxus	(Stoll, 1780)	BOLD:AAB0382	Hesperiidae	Pyrginae	4	BOLD:AAB0382	http://www.boldsystems.org/index.php/Public_BarcodeCluster?clusteruri=BOLD:AAB0382	3	0		4	H, S, T	6	Brown & white	16.5	4				2	1																	1
Melanopyge	erythrosticta	(Godman & Salvin, 1879)	BOLD:AAE1986	Hesperiidae	Pyrrhopyginae	2	BOLD:AAE1986	http://www.boldsystems.org/index.php/Public_BarcodeCluster?clusteruri=BOLD:AAE1986	2	0		1	T	3	Brown	25.5	4			1	1
Myscelus	assaricus	(Cramer, 1779)	BOLD:AAC2517	Hesperiidae	Pyrrhopyginae	1	BOLD:AAC2517	http://www.boldsystems.org/index.php/Public_BarcodeCluster?clusteruri=BOLD:AAC2517	0	1		3	T	5	Brown & white	23.5	5
Pyrrhopyge	thericles	(Mabille, 1891)	BOLD:AAA8771	Hesperiidae	Pyrrhopyginae	1	BOLD:AAA8771	http://www.boldsystems.org/index.php/Public_BarcodeCluster?clusteruri=BOLD:AAA8771	0	1		2	T	5	Blue	23	5																														1
Hemiargus	hanno	(Stoll, 1790)		Lycaenidae	Polyommatinae	2			2	0		3	H	4	Brown	11	4				2
Allosmaitia	strophius	(Godart, 1824)	BOLD:ABA2426	Lycaenidae	Theclinae	4	BOLD:ABA2426	http://www.boldsystems.org/index.php/Public_BarcodeCluster?clusteruri=BOLD:ABA2426	3	0		1	S	5	Blue	16.5	4				3									1
Arawacus	aetolus	(Sulzer, 1776)		Lycaenidae	Theclinae	1			1	0		3	U	5	White & black	15.5	4							1
Arawacus	leucogyna	(C. & R. Felder, 1865)		Lycaenidae	Theclinae	1			0	0		0	U	4	Yellow/white	15	6													1
Arawacus	lincoides	(Draudt, 1917)	BOLD:ABY8292	Lycaenidae	Theclinae	9	BOLD:ABY8292	http://www.boldsystems.org/index.php/Public_BarcodeCluster?clusteruri=BOLD:ABY8292	0	9		3	U	3	Yellow/white	16	5
Arawacus	togarna	(Hewitson, 1867)	BOLD:AAB2047	Lycaenidae	Theclinae	12	BOLD:AAB2047	http://www.boldsystems.org/index.php/Public_BarcodeCluster?clusteruri=BOLD:AAB2047	7	0		4	S	5	Yellow/white	16.5	4				7								3	2
Arcas	ducalis	(Westwood, 1852)		Lycaenidae	Theclinae	2			2	0		1	T	5	Blue	16	4				2
Arcas	imperialis	(Cramer, 1775)		Lycaenidae	Theclinae	2			1	0		4	T	5	Blue	19.5	4				1									1
Arumecla	galliena	(Hewitson, 1877)	BOLD:AAK0194	Lycaenidae	Theclinae	12	BOLD:AAK0194	http://www.boldsystems.org/index.php/Public_BarcodeCluster?clusteruri=BOLD:AAK0194	0	5		6	D	3	Blue	13	5													7
Atlides	bacis	(Godman & Salvin, 1887)		Lycaenidae	Theclinae	1			0	0		0	U	5	Blue	22	6													1
Atlides	inachus	(Cramer, 1775)		Lycaenidae	Theclinae	2			0	0		3	T	4	Blue	19	6													2
Bistonina	erema	(Hewitson, 1867)		Lycaenidae	Theclinae	1			0	1		0	U	5	Blue	16.5	5																																1
Brangas	teucria	(Hewitson, 1868)		Lycaenidae	Theclinae	1			0	1		0	U	5	Blue	13	5																																1
Calycopis	atnius	(Herrich-Schäffer, 1858)	BOLD:ACP9697	Lycaenidae	Theclinae	3	BOLD:ACP9697	http://www.boldsystems.org/index.php/Public_BarcodeCluster?clusteruri=BOLD:ACP9697	0	3		6	D	5	Blue	12.5	5
Calycopis	bactra	(Hewitson, 1877)		Lycaenidae	Theclinae	6			0	0		6	D	2	Blue	11	6													6
Calycopis	cerata	(Hewitson, 1877)	BOLD:AAB2894	Lycaenidae	Theclinae	48	BOLD:AAB2894	http://www.boldsystems.org/index.php/Public_BarcodeCluster?clusteruri=BOLD:AAB2894	2	41		6	D	5	Blue	14.5	7				2									5
Calycopis	demonassa	(Hewitson, 1868)	BOLD:AAD6220	Lycaenidae	Theclinae	1	BOLD:AAD6220	http://www.boldsystems.org/index.php/Public_BarcodeCluster?clusteruri=BOLD:AAD6220	0	0		1	T	5	Blue	11.5	6													1
Calycopis	drusilla	W.D. Field, 1967	BOLD:ABY7335	Lycaenidae	Theclinae	6	BOLD:ABY7335	http://www.boldsystems.org/index.php/Public_BarcodeCluster?clusteruri=BOLD:ABY7335	0	6		6	D	2	Blue	12.5	2
Calycopis	isobeon	(Butler & Druce, 1872)		Lycaenidae	Theclinae	1			0	0		6	D	3	Blue	13	6													1
Calycopis	orcillula	(Strand, 1916)	BOLD:AAK1563	Lycaenidae	Theclinae	7	BOLD:AAK1563	http://www.boldsystems.org/index.php/Public_BarcodeCluster?clusteruri=BOLD:AAK1563	0	7		6	D	2	Blue	11	5
Calycopis	origo	(Godman & Salvin, 1887)	BOLD:AAB0843	Lycaenidae	Theclinae	3	BOLD:AAB0843	http://www.boldsystems.org/index.php/Public_BarcodeCluster?clusteruri=BOLD:AAB0843	0	3		6	D	6	Blue	12.5	5
Calycopis	pisis	(Godman & Salvin, 1887)	BOLD:AAF7390	Lycaenidae	Theclinae	32	BOLD:AAF7390	http://www.boldsystems.org/index.php/Public_BarcodeCluster?clusteruri=BOLD:AAF7390	0	26		6	D	5	Blue	13	8													8
Calycopis	thama	(Hewitson, 1877)	BOLD:AAI6921	Lycaenidae	Theclinae	30	BOLD:AAI6921	http://www.boldsystems.org/index.php/Public_BarcodeCluster?clusteruri=BOLD:AAI6921	0	27		6	D	3	Blue	12	8													2		1
Calycopis	trebula	(Hewitson, 1868)	BOLD:AAI6907	Lycaenidae	Theclinae	9	BOLD:AAI6907	http://www.boldsystems.org/index.php/Public_BarcodeCluster?clusteruri=BOLD:AAI6907	0	3		6	D	5	Blue	11.5	5													6
Calycopis	vibulena	(Hewitson, 1877)		Lycaenidae	Theclinae	2			2	0		6	D	5	Blue	12	4				2
Calycopis	xeneta	(Hewitson, 1877)		Lycaenidae	Theclinae	1			1	0		6	D	5	Blue	12	4				1
Camissecla	melma	Schaus, 1913	BOLD:AAG9093	Lycaenidae	Theclinae	4	BOLD:AAG9093	http://www.boldsystems.org/index.php/Public_BarcodeCluster?clusteruri=BOLD:AAG9093	0	4		6	D	2	Blue	15.5	5
Camissecla	vespasianus	(Butler & Druce, 1872)		Lycaenidae	Theclinae	2			0	0		6	D	3	Blue	13	6													2
Celmia	celmus	(Cramer, 1775)	BOLD:AAE9389	Lycaenidae	Theclinae	30	BOLD:AAE9389	http://www.boldsystems.org/index.php/Public_BarcodeCluster?clusteruri=BOLD:AAE9389	1	22		0	U	5	Blue	10.5	7				1									7
Chalybs	hassan	(Stoll, 1790)	BOLD:AAE8847	Lycaenidae	Theclinae	2	BOLD:AAE8847	http://www.boldsystems.org/index.php/Public_BarcodeCluster?clusteruri=BOLD:AAE8847	1	0		1	T	5	Blue	12.5	4				1									1
Chalybs	janias	(Cramer, 1779)	BOLD:ABU9319	Lycaenidae	Theclinae	8	BOLD:ABU9319	http://www.boldsystems.org/index.php/Public_BarcodeCluster?clusteruri=BOLD:ABU9319	0	3		2	T	4	Blue	14	5													5
Cyanophrys	fusius	(Godman & Salvin, 1887)	BOLD:AAI7190	Lycaenidae	Theclinae	1	BOLD:AAI7190	http://www.boldsystems.org/index.php/Public_BarcodeCluster?clusteruri=BOLD:AAI7190	0	1		5	L, S, T	3	Brown	14.5	5
Cyanophrys	herodotus	(Fabricius, 1793)	BOLD:ACG1328	Lycaenidae	Theclinae	4	BOLD:ACG1328	http://www.boldsystems.org/index.php/Public_BarcodeCluster?clusteruri=BOLD:ACG1328	1	2		1	T	5	Blue	15.5	3				1															1													1
Erora	carla	(Schaus, 1902)		Lycaenidae	Theclinae	1			1	0		1	T	5	Blue	10.5	4				1
Eumaeus	godartii	(Boisduval, 1870)	BOLD:AAA7742	Lycaenidae	Theclinae	4	BOLD:AAA7742	http://www.boldsystems.org/index.php/Public_BarcodeCluster?clusteruri=BOLD:AAA7742	0	3		4	S	2	Blue	30	5													1
Evenus	batesii	(Hewitson, 1865)		Lycaenidae	Theclinae	1			0	0		1	T	5	Blue	23.5	6													1
Evenus	temathea	(Hewitson, 1865)	BOLD:ABV3371	Lycaenidae	Theclinae	5	BOLD:ABV3371	http://www.boldsystems.org/index.php/Public_BarcodeCluster?clusteruri=BOLD:ABV3371	0	3		0	U	5	Brown	19	5													2
Gargina	emessa	(Hewitson, 1867)		Lycaenidae	Theclinae	2			2	0		1	T	5	Blue	13.5	4				2
Gargina	thyesta	(Hewitson, 1869)	BOLD:AAI7043	Lycaenidae	Theclinae	3	BOLD:AAI7043	http://www.boldsystems.org/index.php/Public_BarcodeCluster?clusteruri=BOLD:AAI7043	2	0		4	H, L	5	Blue	11.5	4				2									1
Iaspis	talayra	(Hewitson, 1868)		Lycaenidae	Theclinae	1			0	0		0	U	5	Blue	11	6													1
Iaspis	temesa	(Hewitson, 1868)		Lycaenidae	Theclinae	1			0	0		0	U	5	Blue	12.5	6													1
Ignata	norax	(Godman & Salvin, 1887)		Lycaenidae	Theclinae	1			0	0		1	T	5	Blue	13.5	6													1
Janthecla	cydonia	(Druce, 1890)		Lycaenidae	Theclinae	3			0	1		0	U	5	Blue	15	5													2
Janthecla	janthina	(Hewitson, 1867)	BOLD:AAW9132	Lycaenidae	Theclinae	16	BOLD:AAW9132	http://www.boldsystems.org/index.php/Public_BarcodeCluster?clusteruri=BOLD:AAW9132	0	6		0	U	5	Blue	15	5													9		1
Janthecla	rocena	(Hewitson, 1867)	BOLD:ABV4035	Lycaenidae	Theclinae	9	BOLD:ABV4035	http://www.boldsystems.org/index.php/Public_BarcodeCluster?clusteruri=BOLD:ABV4035	0	6		0	U	5	Blue	17.5	5													3
Kisutam	syllis	(Godman & Salvin, 1887)	BOLD:ACG0428	Lycaenidae	Theclinae	1	BOLD:ACG0428	http://www.boldsystems.org/index.php/Public_BarcodeCluster?clusteruri=BOLD:ACG0428	0	1		6	D	5	Blue	15	5
Kolana	ligurina	(Hewitson, 1874)	BOLD:AAD4810	Lycaenidae	Theclinae	2	BOLD:AAD4810	http://www.boldsystems.org/index.php/Public_BarcodeCluster?clusteruri=BOLD:AAD4810	1	1		5	S, T	5	Blue	15.5	3				1
Kolana	lyde	(Godman & Salvin, 1887)		Lycaenidae	Theclinae	1			1	0		0	U	3	Blue	16	4				1
Lamasina	ganimedes	(Cramer, 1775)		Lycaenidae	Theclinae	1			1	0		0	U	5	Blue	17.5	4				1
Lamprospilus	coelicolor	(Butler & Druce, 1872)	BOLD:ABV5755	Lycaenidae	Theclinae	1	BOLD:ABV5755	http://www.boldsystems.org/index.php/Public_BarcodeCluster?clusteruri=BOLD:ABV5755	0	1		6	D	4	Brown	14	5
Lamprospilus	collucia	(Hewitson, 1877)	BOLD:AAE6101	Lycaenidae	Theclinae	21	BOLD:AAE6101	http://www.boldsystems.org/index.php/Public_BarcodeCluster?clusteruri=BOLD:AAE6101	0	5		0	D, T	4	Blue	13.5	5													16
Magnastigma	hirsuta	(Prittwitz, 1865)	BOLD:AAJ1312	Lycaenidae	Theclinae	2	BOLD:AAJ1312	http://www.boldsystems.org/index.php/Public_BarcodeCluster?clusteruri=BOLD:AAJ1312	0	1		1	T	5	Blue	14.5	5													1																			1
Michaelus	ira	(Hewitson, 1867)		Lycaenidae	Theclinae	4			2	0		3	T	5	Blue	15.5	4				2									1				1
Michaelus	jebus	(Godart, 1824)	BOLD:AAG5286	Lycaenidae	Theclinae	1	BOLD:AAG5286	http://www.boldsystems.org/index.php/Public_BarcodeCluster?clusteruri=BOLD:AAG5286	0	0		1	T	5	Blue	17	6													1
Michaelus	phoenissa	(Hewitson, 1867)		Lycaenidae	Theclinae	3			2	0		1	T	5	Blue	20	4				2									1
Ministrymon	zilda	(Hewitson, 1873)		Lycaenidae	Theclinae	1			0	0		3	T	5	Brown	7	6													1
Oenomaus	atena	(Hewitson, 1867)	BOLD:AAO1655	Lycaenidae	Theclinae	3	BOLD:AAO1655	http://www.boldsystems.org/index.php/Public_BarcodeCluster?clusteruri=BOLD:AAO1655	3	0		0	U	5	Blue	15.5	4				3
Oenomaus	gaia	Faynel, 2008	BOLD:AAO1657	Lycaenidae	Theclinae	1	BOLD:AAO1657	http://www.boldsystems.org/index.php/Public_BarcodeCluster?clusteruri=BOLD:AAO1657	0	1		0	U	5	Blue	16	2
Oenomaus	ortygnus	(Cramer, 1779)	BOLD:AAI3315	Lycaenidae	Theclinae	3	BOLD:AAI3315	http://www.boldsystems.org/index.php/Public_BarcodeCluster?clusteruri=BOLD:AAI3315	1	0		2	S, T	6	Blue	19	4						1							2
Olynthus	narbal	(Stoll, 1790)	BOLD:AAO2459	Lycaenidae	Theclinae	5	BOLD:AAO2459	http://www.boldsystems.org/index.php/Public_BarcodeCluster?clusteruri=BOLD:AAO2459	3	1		3	T	3	Blue	16.5	3				2		1							1
Olynthus	punctum	(Herrich-Schäffer, 1853)		Lycaenidae	Theclinae	1			0	0		3	T	5	Blue	18.5	6													1
Ostrinotes	Janzen01		BOLD:ABV5004	Lycaenidae	Theclinae	1	BOLD:ABV5004	http://www.boldsystems.org/index.php/Public_BarcodeCluster?clusteruri=BOLD:ABV5004	0	1		0	U	2	Blue	15	1
Paiwarria	antinous	(C. & R. Felder, 1865)		Lycaenidae	Theclinae	3			0	0		0	U	3	Blue	20	6													3
Panthiades	bathildis	(C. & R. Felder, 1865)	BOLD:AAE3206	Lycaenidae	Theclinae	9	BOLD:AAE3206	http://www.boldsystems.org/index.php/Public_BarcodeCluster?clusteruri=BOLD:AAE3206	1	0		0	U	4	Blue	16.5	4				1						2		1	1		4
Panthiades	bitias	(Cramer, 1777)	BOLD:AAB4215	Lycaenidae	Theclinae	15	BOLD:AAB4215	http://www.boldsystems.org/index.php/Public_BarcodeCluster?clusteruri=BOLD:AAB4215	7	6		5	L, S, T	5	Blue	18	7				7									2																			4
Panthiades	phaleros	(Linnaeus, 1767)	BOLD:AAD2904	Lycaenidae	Theclinae	4	BOLD:AAD2904	http://www.boldsystems.org/index.php/Public_BarcodeCluster?clusteruri=BOLD:AAD2904	1	2		4	T	5	Blue	17.5	3				1									1
Pseudolycaena	damo	(Druce, 1875)	BOLD:AAB4615	Lycaenidae	Theclinae	4	BOLD:AAB4615	http://www.boldsystems.org/index.php/Public_BarcodeCluster?clusteruri=BOLD:AAB4615	3	0		5	H, L, S, T	3	Blue	36	4				2		1							1
Rekoa	palegon	(Cramer, 1780)	BOLD:AAD0720	Lycaenidae	Theclinae	1	BOLD:AAD0720	http://www.boldsystems.org/index.php/Public_BarcodeCluster?clusteruri=BOLD:AAD0720	0	0		4	T	5	Blue	13.5	6													1
Rekoa	stagira	(Hewitson, 1867)		Lycaenidae	Theclinae	2			1	0		1	S	5	Blue	18	4						1							1
Siderus	philinna	(Hewitson, 1868)	BOLD:AAH9521	Lycaenidae	Theclinae	2	BOLD:AAH9521	http://www.boldsystems.org/index.php/Public_BarcodeCluster?clusteruri=BOLD:AAH9521	1	0		1	T	5	Blue	14.5	4				1									1
Strephonota	ambrax	(Westwood, 1852)		Lycaenidae	Theclinae	1			1	0		0	U	5	Blue	20.5	4				1
Strephonota	malvania	(Hewitson, 1867)	BOLD:ACG0578	Lycaenidae	Theclinae	1	BOLD:ACG0578	http://www.boldsystems.org/index.php/Public_BarcodeCluster?clusteruri=BOLD:ACG0578	0	1		0	U	5	Blue	19	5
Strephonota	sphinx	(Fabricius, 1775)		Lycaenidae	Theclinae	1			1	0		0	U	5	Blue	15.5	4				1
Strephonota	tephraeus	(Geyer, 1837)	BOLD:ABV4118	Lycaenidae	Theclinae	6	BOLD:ABV4118	http://www.boldsystems.org/index.php/Public_BarcodeCluster?clusteruri=BOLD:ABV4118	0	4		0	U	5	Blue	15	5													2
Strymon	cardus	(Hewitson, 1874)		Lycaenidae	Theclinae	1			1	0		0	U	5	Brown	13.5	4				1
Strymon	gabatha	(Hewitson, 1870)	BOLD:AAJ4226	Lycaenidae	Theclinae	2	BOLD:AAJ4226	http://www.boldsystems.org/index.php/Public_BarcodeCluster?clusteruri=BOLD:AAJ4226	0	1		0	U	5	Blue	19.5	5													1
Strymon	megarus	(Godart, 1824)	BOLD:AAU7454	Lycaenidae	Theclinae	11	BOLD:AAU7454	http://www.boldsystems.org/index.php/Public_BarcodeCluster?clusteruri=BOLD:AAU7454	4	7		1	BR	5	Blue	16	7		1				3																										6
Strymon	yojoa	(Reakirt, 1867)	BOLD:AAJ4461	Lycaenidae	Theclinae	22	BOLD:AAJ4461	http://www.boldsystems.org/index.php/Public_BarcodeCluster?clusteruri=BOLD:AAJ4461	11	0		5	H, S	3	Brown	14	9				10		1						1	10
Symbiopsis	nivepunctata	(Druce, 1907)		Lycaenidae	Theclinae	3			3	0		0	U	5	Blue	15	4				3
Symbiopsis	tanais	(Godman & Salvin, 1887)	BOLD:AAB4611	Lycaenidae	Theclinae	2	BOLD:AAB4611	http://www.boldsystems.org/index.php/Public_BarcodeCluster?clusteruri=BOLD:AAB4611	0	2		1	T	3	Blue	13.5	5
Theclopsis	mycon	(Godman & Salvin, 1887)		Lycaenidae	Theclinae	1			1	0		2	T	5	Blue	14	4				1
Thereus	enenia	(Hewitson, 1867)		Lycaenidae	Theclinae	2			1	0		4	T	4	Blue	15	4				1									1
Thereus	lutzi	(Huntington, 1932)		Lycaenidae	Theclinae	1			1	0		0	U	1	Blue	14	4				1
Thereus	pedusa	(Hewitson, 1867)		Lycaenidae	Theclinae	3			2	0		3	T	5	Blue	15	4				2									1
Thereus	praxis	(Godman & Salvin, 1867)		Lycaenidae	Theclinae	2			0	0		3	T	3	Blue	17	6													2
Theritas	augustula	(Kirby, 1877)	BOLD:AAF7761	Lycaenidae	Theclinae	1	BOLD:AAF7761	http://www.boldsystems.org/index.php/Public_BarcodeCluster?clusteruri=BOLD:AAF7761	0	0		4	T	3	Blue	22	6													1
Theritas	hemon	(Cramer, 1775)	BOLD:AAB2481	Lycaenidae	Theclinae	16	BOLD:AAB2481	http://www.boldsystems.org/index.php/Public_BarcodeCluster?clusteruri=BOLD:AAB2481	1	3		5	T	5	Blue	21	3				1								1	11																	1
Tmolus	echion	(Linnaeus, 1767)		Lycaenidae	Theclinae	2			0	0		4	H, L	6	Blue	13.5	6													1				1
Tmolus	echionDHJ01		BOLD:AAK2129	Lycaenidae	Theclinae	2	BOLD:AAK2129	http://www.boldsystems.org/index.php/Public_BarcodeCluster?clusteruri=BOLD:AAK2129	0	2		0	U	5	Blue	13	1
Ziegleria	hesperitis	(Butler & Druce, 1872)		Lycaenidae	Theclinae	21			2	0			BR, D	5	Blue	15	4				2									18					1
Ziegleria	hesperitisDHJ01		BOLD:AAD4593	Lycaenidae	Theclinae	8	BOLD:AAD4593	http://www.boldsystems.org/index.php/Public_BarcodeCluster?clusteruri=BOLD:AAD4593	0	8		6	D	5	Blue	18.5	1
Doxocopa	clothilda	(C. & R. Felder, 1867)	BOLD:AAF6811	Nymphalidae	Apaturinae	1	BOLD:AAF6811	http://www.boldsystems.org/index.php/Public_BarcodeCluster?clusteruri=BOLD:AAF6811	0	1		1	T	3	Blue	31.5	5
Doxocopa	pavon	(Latreille, 1809)	BOLD:AAB5683	Nymphalidae	Apaturinae	1	BOLD:AAB5683	http://www.boldsystems.org/index.php/Public_BarcodeCluster?clusteruri=BOLD:AAB5683	0	0		2	T	5	Orange/red & black	27	6															1
Callicore	lyca	(Doubleday, 1847)	BOLD:AAC4879	Nymphalidae	Biblidinae	25	BOLD:AAC4879	http://www.boldsystems.org/index.php/Public_BarcodeCluster?clusteruri=BOLD:AAC4879	0	24		3	L	5	Orange/red & black	26.5	8																								1								2
Callicore	pitheas	(Latreille, 1813)	BOLD:AAD2268	Nymphalidae	Biblidinae	17	BOLD:AAD2268	http://www.boldsystems.org/index.php/Public_BarcodeCluster?clusteruri=BOLD:AAD2268	10	4		3	L	5	Orange/red & black	28	7					10							2					1															3
Callicore	texa	(Hewitson, 1855)	BOLD:AAD5233	Nymphalidae	Biblidinae	1	BOLD:AAD5233	http://www.boldsystems.org/index.php/Public_BarcodeCluster?clusteruri=BOLD:AAD5233	0	1		2	L	5	Orange/red & black	28.5	5																																1
Callicore	tolima	(Hewitson, 1851)	BOLD:AAB4965	Nymphalidae	Biblidinae	7	BOLD:AAB4965	http://www.boldsystems.org/index.php/Public_BarcodeCluster?clusteruri=BOLD:AAB4965	0	5		4	L, S	5	Orange/red & black	21	5												1					1													1		1
Catonephele	chromis	(Doubleday, 1848)		Nymphalidae	Biblidinae	2			0	2		4	T	5	Orange/red & black	35	5																														1		1
Catonephele	mexicana	Jenkins & Maza, 1985	BOLD:ACG1348	Nymphalidae	Biblidinae	10	BOLD:ACG1348	http://www.boldsystems.org/index.php/Public_BarcodeCluster?clusteruri=BOLD:ACG1348	0	7		4	H, S	3	Orange/red & black	29.5	2																								3								5
Catonephele	numilia	(Cramer, 1775)	BOLD:AAA8583	Nymphalidae	Biblidinae	15	BOLD:AAA8583	http://www.boldsystems.org/index.php/Public_BarcodeCluster?clusteruri=BOLD:AAA8583	0	8		5	S, T	5	Orange/red & black	35	5												3								1	3											5
Catonephele	nyctimus	(Westwood, 1850)		Nymphalidae	Biblidinae	4			3	1		3	L, S	5	Orange/red & black	29	3				3
Catonephele	orites	Stichel, 1899	BOLD:ABY6970	Nymphalidae	Biblidinae	10	BOLD:ABY6970	http://www.boldsystems.org/index.php/Public_BarcodeCluster?clusteruri=BOLD:ABY6970	0	7		4	T	5	Orange/red & black	33	5																1			1	1										1
Diaethria	clymena	(Cramer, 1775)	BOLD:AAB9948	Nymphalidae	Biblidinae	1	BOLD:AAB9948	http://www.boldsystems.org/index.php/Public_BarcodeCluster?clusteruri=BOLD:AAB9948	0	1		4	T	5	Blue	23.5	5
Dynamine	anubis	(Hewitson, 1859)		Nymphalidae	Biblidinae	2			2	0		0	U	5	White & black	23.5	4				2
Dynamine	athemon	(Linnaeus, 1758)	See cell BE	Nymphalidae	Biblidinae	1			0	1		0	U	5	White & black	19.5	5
Dynamine	paulina	(Bates, 1865)		Nymphalidae	Biblidinae	2			1	0		0	U	5	Blue	19.5	4				1												1
Dynamine	postverta	(Cramer, 1779)	BOLD:AAB5433	Nymphalidae	Biblidinae	11	BOLD:AAB5433	http://www.boldsystems.org/index.php/Public_BarcodeCluster?clusteruri=BOLD:AAB5433	11	0		2	L	5	Blue	19	9				1	10
Dynamine	theseus	(C. & R. Felder, 1861)	See cell BE	Nymphalidae	Biblidinae	4			0	0		0	U	4	White & black	16	6																								4
Dynamine	tithia	(Hübner, 1823)		Nymphalidae	Biblidinae	1			1	0		2	L	5	Brown & white	17	4				1
Ectima	erycinoides	C. & R. Felder, 1867	BOLD:AAA8582	Nymphalidae	Biblidinae	13	BOLD:AAA8582	http://www.boldsystems.org/index.php/Public_BarcodeCluster?clusteruri=BOLD:AAA8582	2	10		2	L	5	Brown & white	24.5	7				2																				1						1
Eunica	chlororhoa	Salvin, 1869	BOLD:AAL4158	Nymphalidae	Biblidinae	9	BOLD:AAL4158	http://www.boldsystems.org/index.php/Public_BarcodeCluster?clusteruri=BOLD:AAL4158	0	8		1	S	5	Blue	26	5																								1
Eunica	mygdonia	(Godart, 1824)		Nymphalidae	Biblidinae	1			0	1		1	S	5	Brown	29.5	5																																1
Eunica	sydonia	(Godart, 1824)	BOLD:ACG2440	Nymphalidae	Biblidinae	3	BOLD:ACG2440	http://www.boldsystems.org/index.php/Public_BarcodeCluster?clusteruri=BOLD:ACG2440	0	3		0	U	5	Brown & white	34	5
Eunica	sydonia caresa	(Hewitson, 1857)	BOLD:ACG2605	Nymphalidae	Biblidinae	1	BOLD:ACG2605	http://www.boldsystems.org/index.php/Public_BarcodeCluster?clusteruri=BOLD:ACG2605	0	1		0	U	5	Brown & white	38.5	5
Hamadryas	arinome	(Lucas, 1853)	BOLD:AAD0729	Nymphalidae	Biblidinae	1	BOLD:AAD0729	http://www.boldsystems.org/index.php/Public_BarcodeCluster?clusteruri=BOLD:AAD0729	0	1		2	L	5	Blue	36.5	5
Hamadryas	februa	(Hübner, 1823)	BOLD:ABZ5790	Nymphalidae	Biblidinae	6	BOLD:ABZ5790	http://www.boldsystems.org/index.php/Public_BarcodeCluster?clusteruri=BOLD:ABZ5790	1	0		4	L, T	6	Brown & white	36	4					1							5
Hamadryas	feronia	(Linnaeus, 1758)	BOLD:ACH4900	Nymphalidae	Biblidinae	9	BOLD:ACH4900	http://www.boldsystems.org/index.php/Public_BarcodeCluster?clusteruri=BOLD:ACH4900	0	1		4	L, P	6	Brown & white	36.5	5																								8								1
Hamadryas	iphthime	(Bates, 1864)	BOLD:AAE6999	Nymphalidae	Biblidinae	6	BOLD:AAE6999	http://www.boldsystems.org/index.php/Public_BarcodeCluster?clusteruri=BOLD:AAE6999	0	3		1	L	5	Brown	34.5	5																	2					1
Hamadryas	laodamia	(Cramer, 1777)		Nymphalidae	Biblidinae	2			0	1		1	L	5	Blue	35.5	5																						1										1
Marpesia	chiron	(Fabricius, 1775)	BOLD:ABZ7294	Nymphalidae	Biblidinae	25	BOLD:ABZ7294	http://www.boldsystems.org/index.php/Public_BarcodeCluster?clusteruri=BOLD:ABZ7294	2	6		3	T	5	Brown	29	3				2								8												9								2
Myscelia	cyaniris	Doubleday, 1848	BOLD:ACG2304	Nymphalidae	Biblidinae	10	BOLD:ACG2304	http://www.boldsystems.org/index.php/Public_BarcodeCluster?clusteruri=BOLD:ACG2304	0	4		4	L, T	5	Brown & white	31	5												4				1						1										2
Myscelia	cyanirisDHJ01		BOLD:ABZ4322	Nymphalidae	Biblidinae	1	BOLD:ABZ4322	http://www.boldsystems.org/index.php/Public_BarcodeCluster?clusteruri=BOLD:ABZ4322	0	1		1	T	2	Blue	32	1
Myscelia	ethusa	(Doyère, 1840)	See cell BE	Nymphalidae	Biblidinae	1			1	0		2	L	3	Blue	33.5	4				1
Myscelia	leucocyana	C. & R. Felder, 1861		Nymphalidae	Biblidinae	1			0	1		0	U	3	Blue	35	5																																1
Nica	flavilla	(Godart, 1824)	BOLD:ACF1186	Nymphalidae	Biblidinae	42	BOLD:ACF1186	http://www.boldsystems.org/index.php/Public_BarcodeCluster?clusteruri=BOLD:ACF1186	14	22		3	H, L, S	5	Orange	20.5	7				4	10										1							1		4								15
Pyrrhogyra	crameri	Aurivillius, 1882	BOLD:AAI0520	Nymphalidae	Biblidinae	31	BOLD:AAI0520	http://www.boldsystems.org/index.php/Public_BarcodeCluster?clusteruri=BOLD:AAI0520	13	11		2	L	5	White & black	26	7				3	10							2										1		4								7
Pyrrhogyra	neaerea	(Linnaeus, 1758)	BOLD:AAL1057	Nymphalidae	Biblidinae	19	BOLD:AAL1057	http://www.boldsystems.org/index.php/Public_BarcodeCluster?clusteruri=BOLD:AAL1057	11	5		2	L	5	White & black	30.5	7		1			10												1							2
Pyrrhogyra	otolais	Bates, 1864	BOLD:AAD3388	Nymphalidae	Biblidinae	1	BOLD:AAD3388	http://www.boldsystems.org/index.php/Public_BarcodeCluster?clusteruri=BOLD:AAD3388	1	0		3	L	5	White & black	25	4				1
Pyrrhogyra	sp. 1YB		BOLD:AAL1060	Nymphalidae	Biblidinae	20	BOLD:AAL1060	http://www.boldsystems.org/index.php/Public_BarcodeCluster?clusteruri=BOLD:AAL1060	0	20		0	U	1	White & black	25	1
Temenis	laothoe	(Cramer, 1777)	BOLD:AAC4851	Nymphalidae	Biblidinae	45	BOLD:AAC4851	http://www.boldsystems.org/index.php/Public_BarcodeCluster?clusteruri=BOLD:AAC4851	10	5		3	L, S, T	5	Orange	28	7					10							29										1										3
Archaeoprepona	amphimachus	(Fabricius, 1775)	BOLD:AAB2019	Nymphalidae	Charaxinae	1	BOLD:AAB2019	http://www.boldsystems.org/index.php/Public_BarcodeCluster?clusteruri=BOLD:AAB2019	0	1		1	S	5	Blue	54	5
Archaeoprepona	demophon	(Linnaeus, 1758)	BOLD:AAA4535	Nymphalidae	Charaxinae	18	BOLD:AAA4535	http://www.boldsystems.org/index.php/Public_BarcodeCluster?clusteruri=BOLD:AAA4535	1	17		5	S, T	5	Blue	48	7				1																												4
Archaeoprepona	demophoon	(Hübner, 1814)	BOLD:AAA4534	Nymphalidae	Charaxinae	6	BOLD:AAA4534	http://www.boldsystems.org/index.php/Public_BarcodeCluster?clusteruri=BOLD:AAA4534	0	2		3	S, T	5	Blue	52.5	5																								4
Archaeoprepona	meander	(Cramer, 1775)	See cell BE	Nymphalidae	Charaxinae	1			0	0		1	T	5	Blue	48.5	6															1
Consul	fabius	(Cramer, 1775)	BOLD:AAB4276	Nymphalidae	Charaxinae	11	BOLD:AAB4276	http://www.boldsystems.org/index.php/Public_BarcodeCluster?clusteruri=BOLD:AAB4276	1	5		4	S, T	5	Orange	38	3				1								4												1								1
Fountainea	eurypyle	(C. & R. Felder, 1862)	BOLD:AAB3157	Nymphalidae	Charaxinae	1	BOLD:AAB3157	http://www.boldsystems.org/index.php/Public_BarcodeCluster?clusteruri=BOLD:AAB3157	0	1		2	T	5	Orange	31	5
Fountainea	halice	(Godart, 1824)	BOLD:AAB3158	Nymphalidae	Charaxinae	3	BOLD:AAB3158	http://www.boldsystems.org/index.php/Public_BarcodeCluster?clusteruri=BOLD:AAB3158	0	2		0	U	5	Orange	31.5	5																								1								1
Hypna	clytemnestra	(Cramer, 1777)	BOLD:AAI8602	Nymphalidae	Charaxinae	2	BOLD:AAI8602	http://www.boldsystems.org/index.php/Public_BarcodeCluster?clusteruri=BOLD:AAI8602	0	2		2	T	5	Brown & white	42.5	5
Memphis	oenomais	(Boisduval, 1870)	BOLD:ABZ6152	Nymphalidae	Charaxinae	6	BOLD:ABZ6152	http://www.boldsystems.org/index.php/Public_BarcodeCluster?clusteruri=BOLD:ABZ6152	0	4		1	T	3	Blue	27.5	5																		2										1
Prepona	dexamenus	Hopffer, 1874	BOLD:AAF0118	Nymphalidae	Charaxinae	2	BOLD:AAF0118	http://www.boldsystems.org/index.php/Public_BarcodeCluster?clusteruri=BOLD:AAF0118	0	2		0	U	5	Blue	43	5
Prepona	laertes demodice	(Godart, 1824)	BOLD:AAC9491	Nymphalidae	Charaxinae	1	BOLD:AAC9491	http://www.boldsystems.org/index.php/Public_BarcodeCluster?clusteruri=BOLD:AAC9491	0	1		4	T	5	Blue	47	5
Prepona	laertes octavia	Fruhstorfer, 1905	BOLD:AAA8363	Nymphalidae	Charaxinae	1	BOLD:AAA8363	http://www.boldsystems.org/index.php/Public_BarcodeCluster?clusteruri=BOLD:AAA8363	0	1		4	T	4	Blue	52.5	5
Siderone	galanthis	(Cramer, 1775)	BOLD:AAA6848	Nymphalidae	Charaxinae	1	BOLD:AAA6848	http://www.boldsystems.org/index.php/Public_BarcodeCluster?clusteruri=BOLD:AAA6848	0	1		3	T	5	Orange/red & black	37	5
Zaretis	ellops	(Ménétriés, 1855)	BOLD:AAA4529	Nymphalidae	Charaxinae	1	BOLD:AAA4529	http://www.boldsystems.org/index.php/Public_BarcodeCluster?clusteruri=BOLD:AAA4529	0	0		3	S, T	3	Orange	32	6																								1
Zaretis	itys	(Cramer, 1777)	BOLD:AAA8915	Nymphalidae	Charaxinae	5	BOLD:AAA8915	http://www.boldsystems.org/index.php/Public_BarcodeCluster?clusteruri=BOLD:AAA8915	0	4		4	S	5	Orange	34.5	5																				1												1
Danaus	eresimus	(Cramer, 1777)	BOLD:AAB3218	Nymphalidae	Danainae	2	BOLD:AAB3218	http://www.boldsystems.org/index.php/Public_BarcodeCluster?clusteruri=BOLD:AAB3218	1	0		4	H, L	6	Orange	38	4				1											1
Danaus	gilippus	(Cramer, 1775)	BOLD:AAD6393	Nymphalidae	Danainae	5	BOLD:AAD6393	http://www.boldsystems.org/index.php/Public_BarcodeCluster?clusteruri=BOLD:AAD6393	2	0		3	H, L, S, T	6	Orange	42	4		1		1								2												1
Danaus	plexippus	(Linnaeus, 1758)	BOLD:AAA9566	Nymphalidae	Danainae	1	BOLD:AAA9566	http://www.boldsystems.org/index.php/Public_BarcodeCluster?clusteruri=BOLD:AAA9566	0	0		5	H, L, S, T	7	Orange	44.5	6																								1
Lycorea	halia	(Hübner, 1816)	BOLD:AAC2429	Nymphalidae	Danainae	12	BOLD:AAC2429	http://www.boldsystems.org/index.php/Public_BarcodeCluster?clusteruri=BOLD:AAC2429	1	7		4	H	6	Orange	47.5	3				1								2												2
Oleria	paula	Weymer, 1883	See cell BE	Nymphalidae	Danainae	5			0	0		3	S	3	Clearwing	24.5	6												4			1
Tithorea	tarricina	Hewitson, 1858		Nymphalidae	Danainae	3			0	0		4	L, S, T	5	Orange	41	6												3
Agraulis	vanillae	(Linnaeus, 1758)	BOLD:AAM2418	Nymphalidae	Heliconiinae	4	BOLD:AAM2418	http://www.boldsystems.org/index.php/Public_BarcodeCluster?clusteruri=BOLD:AAM2418	0	0		4	L	6	Orange	34.5	6												1			1									2
Dione	juno	(Cramer, 1779)	BOLD:AAB1242	Nymphalidae	Heliconiinae	14	BOLD:AAB1242	http://www.boldsystems.org/index.php/Public_BarcodeCluster?clusteruri=BOLD:AAB1242	2	0		4	L, T	5	Orange	37.5	4				2								12
Dryadula	phaetusa	(Linnaeus, 1758)	BOLD:AAD0315	Nymphalidae	Heliconiinae	18	BOLD:AAD0315	http://www.boldsystems.org/index.php/Public_BarcodeCluster?clusteruri=BOLD:AAD0315	11	2		2	L	5	Orange	40.5	7				1	10																			5								1
Dryas	iulia	(Fabricius, 1775)	BOLD:AAB6669	Nymphalidae	Heliconiinae	209	BOLD:AAB6669	http://www.boldsystems.org/index.php/Public_BarcodeCluster?clusteruri=BOLD:AAB6669	13	76		4	L, S	6	Orange	43	7				3	10							73			1			1						45								8
Eueides	aliphera	(Godart, 1819)	BOLD:AAC5422	Nymphalidae	Heliconiinae	20	BOLD:AAC5422	http://www.boldsystems.org/index.php/Public_BarcodeCluster?clusteruri=BOLD:AAC5422	13	1		2	L	5	Orange	29.5	7				3	10							5												1
Eueides	isabella	(Stoll, 1781)	BOLD:AAB6623	Nymphalidae	Heliconiinae	11	BOLD:AAB6623	http://www.boldsystems.org/index.php/Public_BarcodeCluster?clusteruri=BOLD:AAB6623	0	0		2	L	5	Orange	39.5	6												11
Eueides	lybia	(Fabricius, 1775)	BOLD:AAJ0174	Nymphalidae	Heliconiinae	7	BOLD:AAJ0174	http://www.boldsystems.org/index.php/Public_BarcodeCluster?clusteruri=BOLD:AAJ0174	3	2		2	L	5	Orange	34	3				2	1							1			1																	1
Heliconius	charithonia	(Linnaeus, 1767)	BOLD:AAC2573	Nymphalidae	Heliconiinae	2	BOLD:AAC2573	http://www.boldsystems.org/index.php/Public_BarcodeCluster?clusteruri=BOLD:AAC2573	1	0		2	L	6	Yellow & black	43	4		1																						1
Heliconius	cydno	Doubleday, 1847	BOLD:ABZ7076	Nymphalidae	Heliconiinae	135	BOLD:ABZ7076	http://www.boldsystems.org/index.php/Public_BarcodeCluster?clusteruri=BOLD:ABZ7076	6	50		2	L	5	Blue	40.5	7				6								75			4																	8
Heliconius	erato	(Linnaeus, 1764)	BOLD:AAB7446	Nymphalidae	Heliconiinae	228	BOLD:AAB7446	http://www.boldsystems.org/index.php/Public_BarcodeCluster?clusteruri=BOLD:AAB7446	33	98		3	L	5	Orange/red & black	34	7				23	10							77			1		1							18								17
Heliconius	ethilla	Godart, 1819	BOLD:ABY5743	Nymphalidae	Heliconiinae	41	BOLD:ABY5743	http://www.boldsystems.org/index.php/Public_BarcodeCluster?clusteruri=BOLD:ABY5743	0	0		2	L	5	Yellow & black	40.5	6												41
Heliconius	hecale	(Fabricius, 1776)	BOLD:AAB8261	Nymphalidae	Heliconiinae	42	BOLD:AAB8261	http://www.boldsystems.org/index.php/Public_BarcodeCluster?clusteruri=BOLD:AAB8261	3	36		4	H, L	5	Orange	46	7				2	1												1							2								28
Heliconius	ismenius	Latreille, 1817	BOLD:AAC8300	Nymphalidae	Heliconiinae	11	BOLD:AAC8300	http://www.boldsystems.org/index.php/Public_BarcodeCluster?clusteruri=BOLD:AAC8300	3	8		2	L	5	Orange	43	7				3																												1
Heliconius	melpomene	(Linnaeus, 1758)	BOLD:AAD2672	Nymphalidae	Heliconiinae	3	BOLD:AAD2672	http://www.boldsystems.org/index.php/Public_BarcodeCluster?clusteruri=BOLD:AAD2672	1	1		2	L	5	Orange/red & black	37	3					1																			1								1
Heliconius	sapho	(Drury, 1782)	BOLD:AAF1856	Nymphalidae	Heliconiinae	55	BOLD:AAF1856	http://www.boldsystems.org/index.php/Public_BarcodeCluster?clusteruri=BOLD:AAF1856	3	47		2	L	5	White & black	40	7				3								4			1																	2
Heliconius	sara	(Fabricius, 1793)	BOLD:AAC7209	Nymphalidae	Heliconiinae	153	BOLD:AAC7209	http://www.boldsystems.org/index.php/Public_BarcodeCluster?clusteruri=BOLD:AAC7209	15	55		4	L	5	Blue	32.5	7				5	10							66			3	1	2							11								26
Laparus	doris	(Linnaeus, 1771)	BOLD:AAC7208	Nymphalidae	Heliconiinae	30	BOLD:AAC7208	http://www.boldsystems.org/index.php/Public_BarcodeCluster?clusteruri=BOLD:AAC7208	3	18		1	L	5	Orange/red & black	40	7				3								9																				5
Philaethria	dido	(Linnaeus, 1763)	BOLD:AAD3016	Nymphalidae	Heliconiinae	91	BOLD:AAD3016	http://www.boldsystems.org/index.php/Public_BarcodeCluster?clusteruri=BOLD:AAD3016	0	58		2	L	5	Yellow & black	51.5	8												1						1						31								3
Aeria	eurimedia	(Cramer, 1777)	BOLD:AAE0394	Nymphalidae	Ithomiinae	42	BOLD:AAE0394	http://www.boldsystems.org/index.php/Public_BarcodeCluster?clusteruri=BOLD:AAE0394	10	22		3	L	5	Yellow & black	23.5	7				10								9												1								1
Callithomia	hezia	(Hewitson, 1854)	BOLD:AAW8751	Nymphalidae	Ithomiinae	1	BOLD:AAW8751	http://www.boldsystems.org/index.php/Public_BarcodeCluster?clusteruri=BOLD:AAW8751	0	1		3	S	5	Orange	34.5	5																																1
Ceratinia	tutia	(Hewitson, 1852)	BOLD:AAC7543	Nymphalidae	Ithomiinae	4	BOLD:AAC7543	http://www.boldsystems.org/index.php/Public_BarcodeCluster?clusteruri=BOLD:AAC7543	4	0		3	S	5	Orange	28	4				4
Godyris	zavaleta	(Hewitson, 1855)	BOLD:AAD1349	Nymphalidae	Ithomiinae	1	BOLD:AAD1349	http://www.boldsystems.org/index.php/Public_BarcodeCluster?clusteruri=BOLD:AAD1349	0	1		3	H	5	Clearwing	34.5	5
Heterosais	giulia	(Hewitson, 1855)		Nymphalidae	Ithomiinae	2			0	2		2	S	5	Clearwing	29	5																																2
Hyalyris	excelsa	(C. & R. Felder, 1862)		Nymphalidae	Ithomiinae	1			0	1		2	H	5	Orange	39.5	5
Hypoleria	lavinia	(Hewitson, 1855)	BOLD:ACG2365	Nymphalidae	Ithomiinae	38	BOLD:ACG2365	http://www.boldsystems.org/index.php/Public_BarcodeCluster?clusteruri=BOLD:ACG2365	8	29		1	S	5	Clearwing	29.5	7		2		5		1						1																				3
Hypothyris	euclea	(Godart, 1819)	BOLD:AAB6973	Nymphalidae	Ithomiinae	28	BOLD:AAB6973	http://www.boldsystems.org/index.php/Public_BarcodeCluster?clusteruri=BOLD:AAB6973	20	5		4	H, S, T	5	Orange	31	7		1		18		1						3																				2
Hypothyris	lycaste	(Fabricius, 1793)	BOLD:ACF4663	Nymphalidae	Ithomiinae	16	BOLD:ACF4663	http://www.boldsystems.org/index.php/Public_BarcodeCluster?clusteruri=BOLD:ACF4663	14	1		2	S, T	4	Orange	34	7				14											1
Hypothyris	lycaste callspilaDHJ01		BOLD:AAG9289	Nymphalidae	Ithomiinae	2	BOLD:AAG9289	http://www.boldsystems.org/index.php/Public_BarcodeCluster?clusteruri=BOLD:AAG9289	0	2		1	S	2	Orange	30	1
Ithomia	iphianassa	Doubleday, 1847	See cell BE	Nymphalidae	Ithomiinae	10			10	0		3	S, T	5	Orange	29	9					10
Mechanitis	lysimnia	(Fabricius, 1793)	BOLD:ABY4498	Nymphalidae	Ithomiinae	15	BOLD:ABY4498	http://www.boldsystems.org/index.php/Public_BarcodeCluster?clusteruri=BOLD:ABY4498	3	11		3	H	5	Orange	37.5	7				2		1																		1
Mechanitis	menapis	Hewitson, 1856	BOLD:ACF5295	Nymphalidae	Ithomiinae	2	BOLD:ACF5295	http://www.boldsystems.org/index.php/Public_BarcodeCluster?clusteruri=BOLD:ACF5295	0	0		2	H	3	Orange	39.5	6												2
Mechanitis	polymnia	(Linnaeus, 1758)	BOLD:AAB6972	Nymphalidae	Ithomiinae	18	BOLD:AAB6972	http://www.boldsystems.org/index.php/Public_BarcodeCluster?clusteruri=BOLD:AAB6972	6	1		4	H, S	5	Orange	36	3				3	3							10												1
Melinaea	idae	(C. & R. Felder, 1862)	BOLD:AAC3055	Nymphalidae	Ithomiinae	28	BOLD:AAC3055	http://www.boldsystems.org/index.php/Public_BarcodeCluster?clusteruri=BOLD:AAC3055	3	25		0	U	5	Orange	41	7				3
Melinaea	lilis	(Doubleday, 1847)	BOLD:AAK7291	Nymphalidae	Ithomiinae	10	BOLD:AAK7291	http://www.boldsystems.org/index.php/Public_BarcodeCluster?clusteruri=BOLD:AAK7291	1	2		3	H, S	5	Orange	45.5	3				1																				7
Melinaea	menophilus	(Hewitson, 1856)		Nymphalidae	Ithomiinae	1			0	0		3	S	5	Orange	43.5	6																1
Napeogenes	peridia	(Hewitson, 1854)	BOLD:AAF7184	Nymphalidae	Ithomiinae	12	BOLD:AAF7184	http://www.boldsystems.org/index.php/Public_BarcodeCluster?clusteruri=BOLD:AAF7184	12	0		3	S, T	5	Orange	25	9				12
Pteronymia	latilla	(Hewitson, 1855)		Nymphalidae	Ithomiinae	3			0	3		2	S	5	Clearwing	25	5																																3
Tithorea	harmonia	(Cramer, 1777)	BOLD:ABY6118	Nymphalidae	Ithomiinae	2	BOLD:ABY6118	http://www.boldsystems.org/index.php/Public_BarcodeCluster?clusteruri=BOLD:ABY6118	0	2		3	L, S, T	5	Orange	37.5	5
Adelpha	barnesia	Schaus, 1902	BOLD:AAC9035	Nymphalidae	Limenitidinae	2	BOLD:AAC9035	http://www.boldsystems.org/index.php/Public_BarcodeCluster?clusteruri=BOLD:AAC9035	0	2		3	L	5	Orange/red & black	30	5
Adelpha	basiloides	(Bates, 1865)		Nymphalidae	Limenitidinae	11			1	3		3	S	4	Orange/red & black	27	3				1													1	1	1	3		1										3
Adelpha	basiloidesDHJ02		BOLD:AAA2939	Nymphalidae	Limenitidinae	12	BOLD:AAA2939	http://www.boldsystems.org/index.php/Public_BarcodeCluster?clusteruri=BOLD:AAA2939	0	12		3	S	2	Orange/red & black	30.5	1
Adelpha	cocala	(Cramer, 1779)	BOLD:AAB7483	Nymphalidae	Limenitidinae	16	BOLD:AAB7483	http://www.boldsystems.org/index.php/Public_BarcodeCluster?clusteruri=BOLD:AAB7483	1	12		4	S, T	5	Orange/red & black	26.5	7				1																3												6
Adelpha	cytherea	(Linnaeus, 1758)	BOLD:AAC5389	Nymphalidae	Limenitidinae	23	BOLD:AAC5389	http://www.boldsystems.org/index.php/Public_BarcodeCluster?clusteruri=BOLD:AAC5389	10	0		2	L	5	Orange/red & black	23.5	9		1				7	1		1			13
Adelpha	erotia	(Hewitson, 1847)	BOLD:AAA5411	Nymphalidae	Limenitidinae	1	BOLD:AAA5411	http://www.boldsystems.org/index.php/Public_BarcodeCluster?clusteruri=BOLD:AAA5411	0	1		4	L, T	5	Orange/red & black	32	5
Adelpha	heraclea	(C. & R. Felder, 1867)		Nymphalidae	Limenitidinae	1			0	0		1	T	5	Orange/red & black	26.5	6																								1
Adelpha	iphicleola	(Bates, 1864)	BOLD:AAA9100	Nymphalidae	Limenitidinae	5	BOLD:AAA9100	http://www.boldsystems.org/index.php/Public_BarcodeCluster?clusteruri=BOLD:AAA9100	0	0		3	T	5	Orange/red & black	29	6												5
Adelpha	iphiclus	(Linnaeus, 1758)	BOLD:ACE3211	Nymphalidae	Limenitidinae	61	BOLD:ACE3211	http://www.boldsystems.org/index.php/Public_BarcodeCluster?clusteruri=BOLD:ACE3211	14	37		3	T	5	Orange/red & black	27.5	7		1		1	10	2														4	1	1		4								24
Adelpha	naxia	(C. & R. Felder, 1867)	BOLD:AAC9037	Nymphalidae	Limenitidinae	1	BOLD:AAC9037	http://www.boldsystems.org/index.php/Public_BarcodeCluster?clusteruri=BOLD:AAC9037	0	1		4	S, T	5	Orange/red & black	30.5	5																																1
Adelpha	phylaca	(Bates, 1866)	See cell BE	Nymphalidae	Limenitidinae	1			0	0		4	E, T	5	Orange/red & black	30	6																				1
Antirrhea	philoctetes	(Linnaeus, 1758)		Nymphalidae	Morphinae	4			1	0		3	P	5	Brown	47.5	4				1								2												1
Caerois	gerdrudtus	(Fabricius, 1793)	BOLD:AAI6832	Nymphalidae	Morphinae	2	BOLD:AAI6832	http://www.boldsystems.org/index.php/Public_BarcodeCluster?clusteruri=BOLD:AAI6832	1	1		3	H	5	Brown	46	3				1
Caligo	atreus	(Kollar, 1850)	BOLD:AAA8731	Nymphalidae	Morphinae	1	BOLD:AAA8731	http://www.boldsystems.org/index.php/Public_BarcodeCluster?clusteruri=BOLD:AAA8731	0	1		5	H, P	5	Orange/red & black	79.5	5																																1
Caligo	brasiliensis	(C. Felder, 1862)	BOLD:ABY5985	Nymphalidae	Morphinae	4	BOLD:ABY5985	http://www.boldsystems.org/index.php/Public_BarcodeCluster?clusteruri=BOLD:ABY5985	0	4		5	H	5	Blue	79.5	5
Caligo	eurilochus	(Cramer, 1775)	See cell BE	Nymphalidae	Morphinae	3			0	2		5	H, P	5	Brown	84	5																			1											1		1
Caligo	idomeneus	(Linnaeus, 1758)	BOLD:ABV3684	Nymphalidae	Morphinae	3	BOLD:ABV3684	http://www.boldsystems.org/index.php/Public_BarcodeCluster?clusteruri=BOLD:ABV3684	0	3		4	H	5	Blue	77.5	5
Caligo	illioneus	(Cramer, 1775)	BOLD:AAB9114	Nymphalidae	Morphinae	2	BOLD:AAB9114	http://www.boldsystems.org/index.php/Public_BarcodeCluster?clusteruri=BOLD:AAB9114	0	1		5	H	5	Blue	71	5																		1														1
Caligo	oileus	C. & R. Felder, 1861		Nymphalidae	Morphinae	1			1	0		4	H	5	Brown	77.5	4				1
Caligo	telamonius	(C. & R. Felder, 1862)	See cell BE	Nymphalidae	Morphinae	1			0	0		5	H	5	Brown	73	6																								1
Catoblepia	orgetorix	(Hewitson, 1870)	BOLD:AAB9860	Nymphalidae	Morphinae	3	BOLD:AAB9860	http://www.boldsystems.org/index.php/Public_BarcodeCluster?clusteruri=BOLD:AAB9860	0	3		4	P, T	5	Orange/red & black	53	5
Catoblepia	xanthicles	(Godman & Salvin, 1881)		Nymphalidae	Morphinae	5			0	0		0	U	5	Brown	51.5	6												5
Dynastor	darius	(Fabricius, 1775)	BOLD:AAC0005	Nymphalidae	Morphinae	2	BOLD:AAC0005	http://www.boldsystems.org/index.php/Public_BarcodeCluster?clusteruri=BOLD:AAC0005	0	0		4	BR, H	5	Brown & white	54	6																	2
Eryphanis	automedon	(Cramer, 1775)	BOLD:AAJ1127	Nymphalidae	Morphinae	9	BOLD:AAJ1127	http://www.boldsystems.org/index.php/Public_BarcodeCluster?clusteruri=BOLD:AAJ1127	0	1		3	B	5	Blue	59	5												8
Morpho	achilles	(Linnaeus, 1758)		Nymphalidae	Morphinae	1			1	0		3	L, T	5	Blue	70	4					1
Morpho	helenor	(Cramer, 1776)	BOLD:ACE6362	Nymphalidae	Morphinae	152	BOLD:ACE6362	http://www.boldsystems.org/index.php/Public_BarcodeCluster?clusteruri=BOLD:ACE6362	17	99		5	H, L, S, T	5	Blue	71	7				17								25							1		1			9						1		15
Morpho	menelaus	(Linnaeus, 1758)	BOLD:ACE6745	Nymphalidae	Morphinae	94	BOLD:ACE6745	http://www.boldsystems.org/index.php/Public_BarcodeCluster?clusteruri=BOLD:ACE6745	3	62		4	L, T	5	Blue	84	7				2	1							26			1									2								2
Morpho	theseus	Deyrolle, 1860	BOLD:AAC9372	Nymphalidae	Morphinae	15	BOLD:AAC9372	http://www.boldsystems.org/index.php/Public_BarcodeCluster?clusteruri=BOLD:AAC9372	0	5		1	L	5	Blue	71.5	5												9												1								3
Opsiphanes	bogotanus	Distant, 1875	BOLD:ACF4268	Nymphalidae	Morphinae	1	BOLD:ACF4268	http://www.boldsystems.org/index.php/Public_BarcodeCluster?clusteruri=BOLD:ACF4268	0	0		5	H	5	Orange/red & black	49.5	6																				1
Opsiphanes	cassiae	(Linnaeus, 1758)		Nymphalidae	Morphinae	1			1	0		4	H, P	5	Orange/red & black	42.5	4				1
Opsiphanes	cassina	C. & R. Felder, 1862	BOLD:AAA1580	Nymphalidae	Morphinae	5	BOLD:AAA1580	http://www.boldsystems.org/index.php/Public_BarcodeCluster?clusteruri=BOLD:AAA1580	0	3		4	H, P	5	Orange/red & black	38	5												1				1
Opsiphanes	invirae	(Hübner, 1808)	BOLD:ABY9428	Nymphalidae	Morphinae	3	BOLD:ABY9428	http://www.boldsystems.org/index.php/Public_BarcodeCluster?clusteruri=BOLD:ABY9428	0	2		4	H, P	5	Orange/red & black	49.5	5																					1
Opsiphanes	quiteria	(Stoll, 1780)	BOLD:AAA1581	Nymphalidae	Morphinae	2	BOLD:AAA1581	http://www.boldsystems.org/index.php/Public_BarcodeCluster?clusteruri=BOLD:AAA1581	0	2		3	P	5	Orange/red & black	50	5
Opsiphanes	tamarindi	C. & R. Felder, 1861	BOLD:AAA6258	Nymphalidae	Morphinae	2	BOLD:AAA6258	http://www.boldsystems.org/index.php/Public_BarcodeCluster?clusteruri=BOLD:AAA6258	0	0		5	H	5	Brown & white	47	6																			2
Selenophanes	josephus	(Godman & Salvin, 1881)	BOLD:ABV4068	Nymphalidae	Morphinae	3	BOLD:ABV4068	http://www.boldsystems.org/index.php/Public_BarcodeCluster?clusteruri=BOLD:ABV4068	0	3		0	U	5	Brown & white	48	5
Anartia	amathea	(Linnaeus, 1758)	BOLD:AAM2929	Nymphalidae	Nymphalinae	2	BOLD:AAM2929	http://www.boldsystems.org/index.php/Public_BarcodeCluster?clusteruri=BOLD:AAM2929	0	0		4	H, L	6	Orange/red & black	26.5	6															2
Anartia	fatima	(Fabricius, 1793)	BOLD:AAA6917	Nymphalidae	Nymphalinae	184	BOLD:AAA6917	http://www.boldsystems.org/index.php/Public_BarcodeCluster?clusteruri=BOLD:AAA6917	12	19		4	H, L	3	Brown & white	28.5	7				12								114					2					1		36								11
Anartia	jatrophae	(Linnaeus, 1763)	BOLD:AAC3778	Nymphalidae	Nymphalinae	97	BOLD:AAC3778	http://www.boldsystems.org/index.php/Public_BarcodeCluster?clusteruri=BOLD:AAC3778	10	22		5	H	5	Brown	29	7					10							62						1						2								3
Anthanassa	drusilla	(C. & R. Felder, 1861)	BOLD:AAN1901	Nymphalidae	Nymphalinae	2	BOLD:AAN1901	http://www.boldsystems.org/index.php/Public_BarcodeCluster?clusteruri=BOLD:AAN1901	0	2		1	L	5	Brown & white	16.5	5																																2
Anthanassa	frisia	(Poey, 1832)	BOLD:AAA8565	Nymphalidae	Nymphalinae	5	BOLD:AAA8565	http://www.boldsystems.org/index.php/Public_BarcodeCluster?clusteruri=BOLD:AAA8565	0	5		4	L, T	5	Brown & white	18.5	5																																1
Anthanassa	ptolyca	(Bates, 1864)		Nymphalidae	Nymphalinae	1			1	0		2	L	4	Brown & white	15	4				1
Castilia	ofella	(Hewitson, 1864)	BOLD:AAA8571	Nymphalidae	Nymphalinae	2	BOLD:AAA8571	http://www.boldsystems.org/index.php/Public_BarcodeCluster?clusteruri=BOLD:AAA8571	0	0		3	H, S	4	Brown & white	19	6												2
Chlosyne	lacinia	(Geyer, 1837)	BOLD:AAB0381	Nymphalidae	Nymphalinae	2	BOLD:AAB0381	http://www.boldsystems.org/index.php/Public_BarcodeCluster?clusteruri=BOLD:AAB0381	2	0		3	H, S	6	Brown & white	27	4				2
Colobura	dirce	(Linnaeus, 1758)	BOLD:AAB1815	Nymphalidae	Nymphalinae	7	BOLD:AAB1815	http://www.boldsystems.org/index.php/Public_BarcodeCluster?clusteruri=BOLD:AAB1815	1	5		5	H, S, T	5	Brown & white	36	3				1												1														1
Eresia	clio	(Linnaeus, 1758)	BOLD:AAM8701	Nymphalidae	Nymphalinae	7	BOLD:AAM8701	http://www.boldsystems.org/index.php/Public_BarcodeCluster?clusteruri=BOLD:AAM8701	6	0		0	U	5	White & black	18	4				6								1
Eresia	eunice	(Hübner, 1807)	BOLD:AAJ1033	Nymphalidae	Nymphalinae	1	BOLD:AAJ1033	http://www.boldsystems.org/index.php/Public_BarcodeCluster?clusteruri=BOLD:AAJ1033	0	1		1	H	5	Orange	27	5																																1
Historis	acheronta	(Fabricius, 1775)	BOLD:AAB7925	Nymphalidae	Nymphalinae	1	BOLD:AAB7925	http://www.boldsystems.org/index.php/Public_BarcodeCluster?clusteruri=BOLD:AAB7925	0	0		4	E, T	5	Orange/red & black	41	6																		1
Historis	odius	(Fabricius, 1775)	BOLD:AAC1741	Nymphalidae	Nymphalinae	1	BOLD:AAC1741	http://www.boldsystems.org/index.php/Public_BarcodeCluster?clusteruri=BOLD:AAC1741	0	0		5	T	6	Orange/red & black	52.5	6																1
Janatella	leucodesma	(C. & R. Felder, 1861)	BOLD:AAE5798	Nymphalidae	Nymphalinae	19	BOLD:AAE5798	http://www.boldsystems.org/index.php/Public_BarcodeCluster?clusteruri=BOLD:AAE5798	0	14		4	H, L, S	4	White & black	17.5	8												5																				8
Junonia	evarete	(Cramer, 1779)	BOLD:AAA5788	Nymphalidae	Nymphalinae	20	BOLD:AAA5788	http://www.boldsystems.org/index.php/Public_BarcodeCluster?clusteruri=BOLD:AAA5788	12	5		5	H, S, T	6	Orange/red & black	27.5	7				2	10							2						1
Junonia	genoveva	(Cramer, 1780)	BOLD:AAA5787	Nymphalidae	Nymphalinae	2	BOLD:AAA5787	http://www.boldsystems.org/index.php/Public_BarcodeCluster?clusteruri=BOLD:AAA5787	1	1		4	H, S, T	5	Orange/red & black	23	3				1
Siproeta	stelenes	(Linnaeus, 1758)	BOLD:AAB9470	Nymphalidae	Nymphalinae	23	BOLD:AAB9470	http://www.boldsystems.org/index.php/Public_BarcodeCluster?clusteruri=BOLD:AAB9470	0	5		5	H, S, T	5	Yellow & black	46.5	5												13					1	1						3
Tigridia	acesta	(Linnaeus, 1758)	BOLD:AAA9590	Nymphalidae	Nymphalinae	9	BOLD:AAA9590	http://www.boldsystems.org/index.php/Public_BarcodeCluster?clusteruri=BOLD:AAA9590	0	6		4	L, T	5	Orange	29	5																					1			2						1
Caeruleuptychia	scopulata	(Godman, 1905)	BOLD:AAW8487	Nymphalidae	Satyrinae	2	BOLD:AAW8487	http://www.boldsystems.org/index.php/Public_BarcodeCluster?clusteruri=BOLD:AAW8487	2	0		0	U	5	Brown	19.5	4				2
Chloreuptychia	arnaca	(Fabricius, 1776)	BOLD:ABZ1084	Nymphalidae	Satyrinae	17	BOLD:ABZ1084	http://www.boldsystems.org/index.php/Public_BarcodeCluster?clusteruri=BOLD:ABZ1084	3	14		3	H	5	Blue	21	7				3
Cissia	confusa	(Staudinger, 1887)	BOLD:AAE2776	Nymphalidae	Satyrinae	1	BOLD:AAE2776	http://www.boldsystems.org/index.php/Public_BarcodeCluster?clusteruri=BOLD:AAE2776	0	1		4	H	5	Brown	23.5	5																																1
Cissia	labe	(Butler, 1870)	BOLD:AAZ5175	Nymphalidae	Satyrinae	1	BOLD:AAZ5175	http://www.boldsystems.org/index.php/Public_BarcodeCluster?clusteruri=BOLD:AAZ5175	0	0		3	H	5	Brown	21.5	6												1
Cissia	pompilia	(C. & R. Felder, 1867)	BOLD:AAA8577	Nymphalidae	Satyrinae	1	BOLD:AAA8577	http://www.boldsystems.org/index.php/Public_BarcodeCluster?clusteruri=BOLD:AAA8577	0	1		4	B, H	4	Brown	19.5	5																																1
Cissia	pseudoconfusa	Singer, DeVries & Ehrlich, 1983	BOLD:AAC4260	Nymphalidae	Satyrinae	4	BOLD:AAC4260	http://www.boldsystems.org/index.php/Public_BarcodeCluster?clusteruri=BOLD:AAC4260	0	4		2	H	3	Brown	20.5	2
Cissia	sp. 2YB		BOLD:ACG1881	Nymphalidae	Satyrinae	3	BOLD:ACG1881	http://www.boldsystems.org/index.php/Public_BarcodeCluster?clusteruri=BOLD:ACG1881	0	3		0	U	1	Brown	20	1
Cissia	terrestris	(Butler, 1867)	BOLD:AAC8345	Nymphalidae	Satyrinae	10	BOLD:AAC8345	http://www.boldsystems.org/index.php/Public_BarcodeCluster?clusteruri=BOLD:AAC8345	10	0		3	H	5	Brown	19	9					10
Cithaerias	pireta	(Stoll, 1780)	BOLD:AAE2727	Nymphalidae	Satyrinae	414	BOLD:AAE2727	http://www.boldsystems.org/index.php/Public_BarcodeCluster?clusteruri=BOLD:AAE2727	8	387		2	H	5	Clearwing	31.5	7				8								17					1							1								11
Euptychia	westwoodi	Butler, 1867	BOLD:AAD8475	Nymphalidae	Satyrinae	119	BOLD:AAD8475	http://www.boldsystems.org/index.php/Public_BarcodeCluster?clusteruri=BOLD:AAD8475	14	35		1	H	3	White & black	21.5	7				4	10							69												1								6
Harjesia	oreba	(Butler, 1870)	BOLD:AAL9963	Nymphalidae	Satyrinae	7	BOLD:AAL9963	http://www.boldsystems.org/index.php/Public_BarcodeCluster?clusteruri=BOLD:AAL9963	0	1		1	B	5	Brown	20	5												6																				1
Hermeuptychia	hermes	(Fabricius, 1775)	BOLD:ABY9062	Nymphalidae	Satyrinae	128	BOLD:ABY9062	http://www.boldsystems.org/index.php/Public_BarcodeCluster?clusteruri=BOLD:ABY9062	29	3		3	H	6	Brown	18	7				19	10							95					1															1
Hermeuptychia	hermesDHJ02		BOLD:AAE9158	Nymphalidae	Satyrinae	9	BOLD:AAE9158	http://www.boldsystems.org/index.php/Public_BarcodeCluster?clusteruri=BOLD:AAE9158	0	9		0	U	5	Brown	14	1
Hermeuptychia	maimoune	(Butler, 1870)	BOLD:AAC8346	Nymphalidae	Satyrinae	11	BOLD:AAC8346	http://www.boldsystems.org/index.php/Public_BarcodeCluster?clusteruri=BOLD:AAC8346	0	11		0	U	5	Brown	20.5	8
Magneuptychia	agnata	(Schaus, 1913)	BOLD:AAE7827	Nymphalidae	Satyrinae	7	BOLD:AAE7827	http://www.boldsystems.org/index.php/Public_BarcodeCluster?clusteruri=BOLD:AAE7827	0	7		0	U	2	Brown	21	5
Magneuptychia	inani	(Staudinger, 1886)		Nymphalidae	Satyrinae	4			0	0		0	U	5	Brown	25	6												4
Magneuptychia	libye	(Linnaeus, 1767)	BOLD:AAA8579	Nymphalidae	Satyrinae	14	BOLD:AAA8579	http://www.boldsystems.org/index.php/Public_BarcodeCluster?clusteruri=BOLD:AAA8579	7	3		3	H	5	Brown	23	7				7																				4
Megeuptychia	antonoe	(Cramer, 1775)	BOLD:AAC1346	Nymphalidae	Satyrinae	10	BOLD:AAC1346	http://www.boldsystems.org/index.php/Public_BarcodeCluster?clusteruri=BOLD:AAC1346	0	0		4	H, L	5	Brown	31.5	6												10
Pareuptychia	metaleuca	(Boisduval, 1870)	BOLD:AAA8574	Nymphalidae	Satyrinae	76	BOLD:AAA8574	http://www.boldsystems.org/index.php/Public_BarcodeCluster?clusteruri=BOLD:AAA8574	0	76		3	H	5	White & black	19	5																																3
Pareuptychia	ocirrhoe	(Sulzer, 1776)	See cell BE	Nymphalidae	Satyrinae	47			28	0		4	H	5	White & black	22.5	9				18	10							19
Pedaliodes	triaria	Godman & Salvin, 1878		Nymphalidae	Satyrinae	1			0	1		3	B	2	Orange/red & black	28.5	5																																1
Pierella	helvina	(Hewitson, 1859)		Nymphalidae	Satyrinae	2			0	1		4	H, P	3	Orange/red & black	35.5	5											1
Pierella	luna	(Fabricius, 1793)	BOLD:ACF1280	Nymphalidae	Satyrinae	1597	BOLD:ACF1280	http://www.boldsystems.org/index.php/Public_BarcodeCluster?clusteruri=BOLD:ACF1280	8	1468		4	H	4	Blue	36	7				8								63		1			1					1		55								41
Taygetis	kerea	Butler, 1869	BOLD:AAA8572	Nymphalidae	Satyrinae	2	BOLD:AAA8572	http://www.boldsystems.org/index.php/Public_BarcodeCluster?clusteruri=BOLD:AAA8572	0	2		3	B	5	Brown	25.5	5																																2
Taygetis	laches	(Fabricius, 1793)	BOLD:ACF5382	Nymphalidae	Satyrinae	15	BOLD:ACF5382	http://www.boldsystems.org/index.php/Public_BarcodeCluster?clusteruri=BOLD:ACF5382	3	12		4	B, H	5	Brown	35	7				2	1																											1
Taygetis	leuctra	Butler, 1870	BOLD:AAE1568	Nymphalidae	Satyrinae	18	BOLD:AAE1568	http://www.boldsystems.org/index.php/Public_BarcodeCluster?clusteruri=BOLD:AAE1568	1	17		0	U	3	Brown	36	7				1
Taygetis	sosis	Hopffer, 1874	BOLD:ACB5478	Nymphalidae	Satyrinae	5	BOLD:ACB5478	http://www.boldsystems.org/index.php/Public_BarcodeCluster?clusteruri=BOLD:ACB5478	5	0			H	5	Brown	41	4				5
Taygetis	uncinata	Weymer, 1907		Nymphalidae	Satyrinae	11			0	0		0	U	3	Brown	33.5	6												11
Taygetis	uzza	Butler, 1869	BOLD:AAK0821	Nymphalidae	Satyrinae	5	BOLD:AAK0821	http://www.boldsystems.org/index.php/Public_BarcodeCluster?clusteruri=BOLD:AAK0821	3	2		3	B, H	4	Brown	29.5	3				3																												2
Taygetis	virgilia	(Cramer, 1776)		Nymphalidae	Satyrinae	1			0	1		2	B	5	Brown	39.5	5																																1
Taygetomorpha	celia	(Cramer, 1779)	BOLD:ACB4747	Nymphalidae	Satyrinae	18	BOLD:ACB4747	http://www.boldsystems.org/index.php/Public_BarcodeCluster?clusteruri=BOLD:ACB4747	2	0		1	B	5	Brown	30.5	4				2																				16
Yphthimoides	renata	(Stoll, 1780)	BOLD:AAA8578	Nymphalidae	Satyrinae	17	BOLD:AAA8578	http://www.boldsystems.org/index.php/Public_BarcodeCluster?clusteruri=BOLD:AAA8578	17	0		3	H	5	Brown	24	9				7	10
Battus	belus	(Cramer, 1777)	BOLD:AAB2113	Papilionidae	Papilioninae	1	BOLD:AAB2113	http://www.boldsystems.org/index.php/Public_BarcodeCluster?clusteruri=BOLD:AAB2113	1	0		1	L	5	Blue	48	4				1
Battus	ingenuus	(Dyar, 1907)	BOLD:AAB2112	Papilionidae	Papilioninae	2	BOLD:AAB2112	http://www.boldsystems.org/index.php/Public_BarcodeCluster?clusteruri=BOLD:AAB2112	0	2		2	L	5	Blue	54	5
Battus	lycidas	(Cramer, 1777)		Papilionidae	Papilioninae	1			0	1		1	L	5	Blue	53.5	5
Battus	polydamas	(Linnaeus, 1758)	BOLD:AAB6663	Papilionidae	Papilioninae	28	BOLD:AAB6663	http://www.boldsystems.org/index.php/Public_BarcodeCluster?clusteruri=BOLD:AAB6663	12	2		4	L, T	5	Yellow & black	45	7				2	10							6					1	1				4		2								2
Heraclides	anchisiades	(Esper, 1788)	BOLD:AAB6499	Papilionidae	Papilioninae	17	BOLD:AAB6499	http://www.boldsystems.org/index.php/Public_BarcodeCluster?clusteruri=BOLD:AAB6499	1	1		3	S, T	6	Orange/red & black	52.5	3							1					2					2					1		10
Heraclides	thoas	(Linnaeus, 1771)	BOLD:AAE3863	Papilionidae	Papilioninae	65	BOLD:AAE3863	http://www.boldsystems.org/index.php/Public_BarcodeCluster?clusteruri=BOLD:AAE3863	14	5		4	S, T	6	Yellow & black	59	7				4	10							32			1	2	2				1	1		7						1		3
Mimoides	ilus	(Fabricius, 1793)	BOLD:ACG1651	Papilionidae	Papilioninae	7	BOLD:ACG1651	http://www.boldsystems.org/index.php/Public_BarcodeCluster?clusteruri=BOLD:ACG1651	0	3		3	T	4	Orange/red & black	40	5																				1	1	1		1						1		1
Parides	childrenae	(Gray, 1832)	BOLD:AAB7708	Papilionidae	Papilioninae	11	BOLD:AAB7708	http://www.boldsystems.org/index.php/Public_BarcodeCluster?clusteruri=BOLD:AAB7708	0	9		2	L	5	Orange/red & black	50	5																								2
Parides	erithalion	(Boisduval, 1836)		Papilionidae	Papilioninae	20			0	0		2	L	5	Orange/red & black	44	6												18							1					1
Parides	erithalion sadyattes	(Druce, 1874)	BOLD:AAD5582	Papilionidae	Papilioninae	4	BOLD:AAD5582	http://www.boldsystems.org/index.php/Public_BarcodeCluster?clusteruri=BOLD:AAD5582	3	1		2	L	2	Orange/red & black	43	3				3
Parides	erithalion smalli	Brown, 1994	BOLD:ACE8056	Papilionidae	Papilioninae	36	BOLD:ACE8056	http://www.boldsystems.org/index.php/Public_BarcodeCluster?clusteruri=BOLD:ACE8056	0	36		2	L	3	Orange/red & black	46.5	2
Parides	eurimedes	(Stoll, 1782)	BOLD:AAA7012	Papilionidae	Papilioninae	60	BOLD:AAA7012	http://www.boldsystems.org/index.php/Public_BarcodeCluster?clusteruri=BOLD:AAA7012	0	18		2	L	4	Orange/red & black	41	8												26					2							14						1		5
Parides	iphidamas	(Fabricius, 1793)	BOLD:AAA6238	Papilionidae	Papilioninae	3	BOLD:AAA6238	http://www.boldsystems.org/index.php/Public_BarcodeCluster?clusteruri=BOLD:AAA6238	0	3		4	L, T	5	Orange/red & black	40	5
Parides	panares	(Gray, 1853)		Papilionidae	Papilioninae	3			1	0		2	L	5	Orange/red & black	42.5	4						1				1														1
Parides	sesostris	(Cramer, 1779)	BOLD:AAA7207	Papilionidae	Papilioninae	73	BOLD:AAA7207	http://www.boldsystems.org/index.php/Public_BarcodeCluster?clusteruri=BOLD:AAA7207	12	35		2	L	5	Orange/red & black	45	7				2	10																			26								3
Protesilaus	glaucolaus	(Bates, 1864)		Papilionidae	Papilioninae	2			0	0		0	U	5	Yellow/white	43.5	6												2
Protesilaus	protesilaus	(Linnaeus, 1758)	BOLD:AAB7887	Papilionidae	Papilioninae	2	BOLD:AAB7887	http://www.boldsystems.org/index.php/Public_BarcodeCluster?clusteruri=BOLD:AAB7887	0	1		1	T	5	Yellow/white	55	5																								1
Protographium	philolaus	(Boisduval, 1836)	BOLD:AAB7790	Papilionidae	Papilioninae	1	BOLD:AAB7790	http://www.boldsystems.org/index.php/Public_BarcodeCluster?clusteruri=BOLD:AAB7790	0	0		3	T	4	Yellow & black	44	6																		1
Aphrissa	boisduvalii	(C. & R. Felder, 1861)	BOLD:AAA6231	Pieridae	Coliadinae	22	BOLD:AAA6231	http://www.boldsystems.org/index.php/Public_BarcodeCluster?clusteruri=BOLD:AAA6231	2	6		1	T	5	Yellow/white	32	3				2																				14								1
Aphrissa	statira	(Cramer, 1777)	BOLD:AAA6231	Pieridae	Coliadinae	57	BOLD:AAA6231	http://www.boldsystems.org/index.php/Public_BarcodeCluster?clusteruri=BOLD:AAA6231	2	11		4	L, S	5	Yellow/white	33.5	7				2								41												3								7
Eurema	agave	(Cramer, 1775)		Pieridae	Coliadinae	3			3	0		0	U	5	Yellow/white	18	4				3
Eurema	albula	(Cramer, 1775)	BOLD:AAB3812	Pieridae	Coliadinae	83	BOLD:AAB3812	http://www.boldsystems.org/index.php/Public_BarcodeCluster?clusteruri=BOLD:AAB3812	21	35		3	S, T	5	Yellow/white	18.5	7				8	10		3			1		23			3																	4
Eurema	arbela	Geyer, 1832		Pieridae	Coliadinae	1			0	0		1	S	5	Yellow/white	21	6											1
Eurema	daira	(Godart, 1819)	BOLD:AAC1989	Pieridae	Coliadinae	12	BOLD:AAC1989	http://www.boldsystems.org/index.php/Public_BarcodeCluster?clusteruri=BOLD:AAC1989	4	3		3	H, L, S, T	6	White & black	19	3				1		1	2			1		2			2																	1
Eurema	elathea	(Cramer, 1777)		Pieridae	Coliadinae	1			1	0		3	H, S, T	6	White & black	16	4				1
Eurema	lisa	(Boisduval & Leconte, 1829)	BOLD:AAE0719	Pieridae	Coliadinae	84	BOLD:AAE0719	http://www.boldsystems.org/index.php/Public_BarcodeCluster?clusteruri=BOLD:AAE0719	0	0		3	H, L, S, T	3	Yellow/white	17.5	6												84
Eurema	messalina	(Fabricius, 1787)		Pieridae	Coliadinae	7			0	0		2	H	3	Yellow/white	16	6												7
Phoebis	argante	(Fabricius, 1775)	BOLD:AAA4845	Pieridae	Coliadinae	82	BOLD:AAA4845	http://www.boldsystems.org/index.php/Public_BarcodeCluster?clusteruri=BOLD:AAA4845	4	14		4	T	5	Yellow/white	35.5	7				4								41			2									21						1		7
Phoebis	argante hersilia	(Cramer, 1777)	BOLD:AAA8240	Pieridae	Coliadinae	3	BOLD:AAA8240	http://www.boldsystems.org/index.php/Public_BarcodeCluster?clusteruri=BOLD:AAA8240	0	3		3	T	2	Yellow/white	35	5
Phoebis	arganteDHJ03		BOLD:ACE3991	Pieridae	Coliadinae	1	BOLD:ACE3991	http://www.boldsystems.org/index.php/Public_BarcodeCluster?clusteruri=BOLD:ACE3991	0	1		1	T	5	Yellow/white	33	1
Phoebis	philea	(Linnaeus, 1763)	BOLD:AAB0995	Pieridae	Coliadinae	1	BOLD:AAB0995	http://www.boldsystems.org/index.php/Public_BarcodeCluster?clusteruri=BOLD:AAB0995	0	1		3	S, T	5	Yellow/white	42.5	5																														1
Phoebis	sennae	(Linnaeus, 1758)	BOLD:AAA7410	Pieridae	Coliadinae	22	BOLD:AAA7410	http://www.boldsystems.org/index.php/Public_BarcodeCluster?clusteruri=BOLD:AAA7410	10	5		3	T	6	Yellow/white	32.5	7					10																			7						1		2
Pyrisitia	nise	(Cramer, 1775)	BOLD:AAC4481	Pieridae	Coliadinae	5	BOLD:AAC4481	http://www.boldsystems.org/index.php/Public_BarcodeCluster?clusteruri=BOLD:AAC4481	2	3		3	H, S, T	5	Yellow/white	17.5	3				2
Pyrisitia	proterpia	(Fabricius, 1775)	BOLD:AAB8099	Pieridae	Coliadinae	2	BOLD:AAB8099	http://www.boldsystems.org/index.php/Public_BarcodeCluster?clusteruri=BOLD:AAB8099	0	1		1	T	5	Orange	24.5	5																								1								1
Rhabdodryas	trite	(Linnaeus, 1758)	BOLD:AAD6347	Pieridae	Coliadinae	17	BOLD:AAD6347	http://www.boldsystems.org/index.php/Public_BarcodeCluster?clusteruri=BOLD:AAD6347	1	3		1	S	5	Yellow/white	33	3				1																				13
Dismorphia	amphione	(Cramer, 1779)	BOLD:AAA4263	Pieridae	Dismorphiinae	2	BOLD:AAA4263	http://www.boldsystems.org/index.php/Public_BarcodeCluster?clusteruri=BOLD:AAA4263	0	1		2	T	5	Orange	32.5	5																			1
Ascia	monuste	(Linnaeus, 1764)	BOLD:AAB6892	Pieridae	Pierinae	2	BOLD:AAB6892	http://www.boldsystems.org/index.php/Public_BarcodeCluster?clusteruri=BOLD:AAB6892	0	2		4	H, S	6	Yellow/white	32	5																																2
Ganyra	josephina	(Godart, 1819)	BOLD:AAB6060	Pieridae	Pierinae	1	BOLD:AAB6060	http://www.boldsystems.org/index.php/Public_BarcodeCluster?clusteruri=BOLD:AAB6060	0	0		3	S, T	4	Yellow/white	42	6																								1
Glutophrissa	drusilla	(Cramer, 1777)	BOLD:AAB8730	Pieridae	Pierinae	66	BOLD:AAB8730	http://www.boldsystems.org/index.php/Public_BarcodeCluster?clusteruri=BOLD:AAB8730	5	17		4	T	6	Yellow/white	31.5	7				5								9			1					1				33								4
Itaballia	demophile	(Linnaeus, 1763)	BOLD:AAD1176	Pieridae	Pierinae	903	BOLD:AAD1176	http://www.boldsystems.org/index.php/Public_BarcodeCluster?clusteruri=BOLD:AAD1176	12	582		2	S	5	Yellow/white	27.5	7				12								110			1		1				1			196						1		11
Itaballia	pandosia	(Hewitson, 1853)	BOLD:AAE2310	Pieridae	Pierinae	850	BOLD:AAE2310	http://www.boldsystems.org/index.php/Public_BarcodeCluster?clusteruri=BOLD:AAE2310	7	803		0	U	5	White & black	23.5	7				7								16				1								23								4
Itaballia	sp. 1YB		BOLD:AAW9269	Pieridae	Pierinae	1	BOLD:AAW9269	http://www.boldsystems.org/index.php/Public_BarcodeCluster?clusteruri=BOLD:AAW9269	0	1		0	U	1	White & black	29	1
Perrhybris	pamela	(Stoll, 1780)	BOLD:AAG9288	Pieridae	Pierinae	55	BOLD:AAG9288	http://www.boldsystems.org/index.php/Public_BarcodeCluster?clusteruri=BOLD:AAG9288	7	10		2	S	5	Orange	40.5	7				7								37												1						1		1
Euselasia	hygenius	(Stoll, 1787)	BOLD:ACF4524	Riodinidae	Euselasiinae	1	BOLD:ACF4524	http://www.boldsystems.org/index.php/Public_BarcodeCluster?clusteruri=BOLD:ACF4524	0	1		1	T	5	Brown	13	5
Euselasia	rhodogyne	(Godman, 1903)	BOLD:AAC4236	Riodinidae	Euselasiinae	2	BOLD:AAC4236	http://www.boldsystems.org/index.php/Public_BarcodeCluster?clusteruri=BOLD:AAC4236	0	0		2	S, T	5	Orange/red & black	18.5	6																									1	1
Hades	noctula	Westwood, 1851	BOLD:AAA5256	Riodinidae	Euselasiinae	9	BOLD:AAA5256	http://www.boldsystems.org/index.php/Public_BarcodeCluster?clusteruri=BOLD:AAA5256	4	1		4	T	4	Orange/red & black	22.75	3				4								1			3
Ancyluris	inca	(Saunders, 1850)	BOLD:ACE8263	Riodinidae	Riodininae	13	BOLD:ACE8263	http://www.boldsystems.org/index.php/Public_BarcodeCluster?clusteruri=BOLD:ACE8263	1	10		4	S	5	Orange/red & black	23.25	7				1																				2								1
Anteros	allectus	Westwood, 1851	BOLD:AAF2471	Riodinidae	Riodininae	1	BOLD:AAF2471	http://www.boldsystems.org/index.php/Public_BarcodeCluster?clusteruri=BOLD:AAF2471	1	0		3	S	5	Brown	11.25	4				1
Anteros	renaldus	(Stoll, 1790)	BOLD:AAC8511	Riodinidae	Riodininae	1	BOLD:AAC8511	http://www.boldsystems.org/index.php/Public_BarcodeCluster?clusteruri=BOLD:AAC8511	0	1		5	L, S, T	5	Blue	17.25	5																														1
Argyrogrammana	crocea	(Godman & Salvin, 1878)	BOLD:AAM0485	Riodinidae	Riodininae	3	BOLD:AAM0485	http://www.boldsystems.org/index.php/Public_BarcodeCluster?clusteruri=BOLD:AAM0485	0	2		4	T	5	Orange	12.5	5																		1												1
Calephelis	borealis	(Grote & Robinson, 1866)	BOLD:ACG0052	Riodinidae	Riodininae	3	BOLD:ACG0052	http://www.boldsystems.org/index.php/Public_BarcodeCluster?clusteruri=BOLD:ACG0052	0	3		1	H	6	Brown	10	5
Calephelis	iris	(Staudinger, 1876)	BOLD:AAB9182	Riodinidae	Riodininae	46	BOLD:AAB9182	http://www.boldsystems.org/index.php/Public_BarcodeCluster?clusteruri=BOLD:AAB9182	0	46		1	T	4	Brown	14	8																																2
Calephelis	laverna	(Godman & Salvin, 1886)	See cell BE	Riodinidae	Riodininae	4			4	0		3	L, S	5	Orange	9.5	4				4
Calephelis	schausi	McAlpine, 1971		Riodinidae	Riodininae	7			7	0		0	U	3	Brown	11	2						7
Calephelis	velutina	(Godman & Salvin, 1878)	See cell BE	Riodinidae	Riodininae	15			15	0		1	H	4	Brown	13.5	9				5	10
Calephelis	virginiensis	(Guérin-Méneville, 1831)		Riodinidae	Riodininae	1			0	0		1	H	6	Orange	10.5	6												1
Calospila	cilissa	(Hewitson, 1863)		Riodinidae	Riodininae	7			7	0		2	L	4	Orange	12.5	4				7
Calospila	lucianus	(Fabricius, 1793)		Riodinidae	Riodininae	3			0	0		2	L	5	Orange	12.5	6																								3
Calospila	pelarge	(Godman & Salvin, 1878)	BOLD:ACG0098	Riodinidae	Riodininae	3	BOLD:ACG0098	http://www.boldsystems.org/index.php/Public_BarcodeCluster?clusteruri=BOLD:ACG0098	1	2		0	U	3	Orange/red & black	15.75	3				1
Caria	mantinea	(C. & R. Felder, 1861)		Riodinidae	Riodininae	7			6	1		0	U	5	Orange/red & black	15.25	3				4		1	1
Caria	rhacotis	(Godman & Salvin, 1878)	BOLD:AAB1318	Riodinidae	Riodininae	1	BOLD:AAB1318	http://www.boldsystems.org/index.php/Public_BarcodeCluster?clusteruri=BOLD:AAB1318	1	0		4	H	4	Blue	15	4				1
Chamaelimnas	cydonia	Stichel, 1910		Riodinidae	Riodininae	2			2	0		0	U	3	Yellow & black	17.25	4				2
Chimastrum	argentea	(Bates, 1866)		Riodinidae	Riodininae	2			2	0		0	U	4	Yellow/white	16	4				1			1
Detritivora	argyrea	(Bates, 1868)		Riodinidae	Riodininae	5			5	0		6	D	5	Brown	11	4		2				2	1
Detritivora	cleonus	(Stoll, 1781)		Riodinidae	Riodininae	1			1	0		6	D	5	Brown	12	4				1
Detritivora	hermodora	(C. & R. Felder, 1861)	BOLD:ABZ3440	Riodinidae	Riodininae	962	BOLD:ABZ3440	http://www.boldsystems.org/index.php/Public_BarcodeCluster?clusteruri=BOLD:ABZ3440	11	951		6	D	3	Brown	12.5	7				11																												19
Detritivora	zama	(Bates, 1868)		Riodinidae	Riodininae	1			0	0		6	D	5	Brown	13	6											1
Emesis	aurimna	(Boisduval, 1870)	BOLD:ABU7937	Riodinidae	Riodininae	8	BOLD:ABU7937	http://www.boldsystems.org/index.php/Public_BarcodeCluster?clusteruri=BOLD:ABU7937	0	8		3	L, T	4	Brown & white	24.75	5
Emesis	cerea	(Linnaeus, 1767)	See cell BE	Riodinidae	Riodininae	10			10	0		0	U	5	Orange	20.5	9					10
Emesis	fatimella	Westwood, 1851		Riodinidae	Riodininae	1			0	1		0	U	5	Orange	20	5																																1
Emesis	liodes	Godman & Salvin, 1886		Riodinidae	Riodininae	8			8	0		0	U	3	Brown	18.5	4				8
Emesis	lucinda	(Cramer, 1775)		Riodinidae	Riodininae	2			0	1		2	S	5	Brown & white	24.75	5																				1												1
Emesis	mandana	(Cramer, 1780)	BOLD:AAA8843	Riodinidae	Riodininae	3	BOLD:AAA8843	http://www.boldsystems.org/index.php/Public_BarcodeCluster?clusteruri=BOLD:AAA8843	1	2		5	H, L, S, T	5	Brown	22.5	3					1																											2
Emesis	ocypore	(Geyer, 1837)		Riodinidae	Riodininae	1			0	1		2	L	5	Brown	18.75	5																																1
Eurybia	cyclopia	Stichel, 1910	BOLD:AAJ0436	Riodinidae	Riodininae	4	BOLD:AAJ0436	http://www.boldsystems.org/index.php/Public_BarcodeCluster?clusteruri=BOLD:AAJ0436	0	4		0	U	5	Orange/red & black	26	5
Eurybia	lycisca	Westwood, 1851	BOLD:AAC7009	Riodinidae	Riodininae	4	BOLD:AAC7009	http://www.boldsystems.org/index.php/Public_BarcodeCluster?clusteruri=BOLD:AAC7009	1	2		1	H	5	Blue	25.75	3				1							1
Eurybia	patrona	Weymer, 1875	BOLD:AAJ0435	Riodinidae	Riodininae	11	BOLD:AAJ0435	http://www.boldsystems.org/index.php/Public_BarcodeCluster?clusteruri=BOLD:AAJ0435	5	4		1	H	5	Orange/red & black	32.5	3				5								1												1
Hyphilaria	parthenis	(Westwood, 1851)	BOLD:AAK3534	Riodinidae	Riodininae	3	BOLD:AAK3534	http://www.boldsystems.org/index.php/Public_BarcodeCluster?clusteruri=BOLD:AAK3534	0	3		0	U	5	Orange	12.5	5
Hypophylla	martia	(Godman, 1903)	BOLD:ABV5682	Riodinidae	Riodininae	2	BOLD:ABV5682	http://www.boldsystems.org/index.php/Public_BarcodeCluster?clusteruri=BOLD:ABV5682	0	2		0	U	3	Orange/red & black	22	5
Hypophylla	zeurippa	Boisduval, 1836		Riodinidae	Riodininae	1			1	0		0	U	3	Orange	16.5	4				1
Ithomeis	eulema	Hewitson, 1870		Riodinidae	Riodininae	2			0	0		2	S, T	4	Orange	26.75	6												2
Juditha	caucana	(Stichel, 1911)	BOLD:AAB0292	Riodinidae	Riodininae	9	BOLD:AAB0292	http://www.boldsystems.org/index.php/Public_BarcodeCluster?clusteruri=BOLD:AAB0292	0	9		5	H, L, S, T	4	White & black	14.5	5
Juditha	molpe	(Hübner, 1808)	See cell BE	Riodinidae	Riodininae	15			13	1		5	L, S, T	5	White & black	17.75	7				3	10					1																						1
Juditha	odites	(Cramer, 1775)		Riodinidae	Riodininae	1			0	0		4	S, T	5	White & black	23	6												1
Leucochimona	iphias	Stichel, 1909	BOLD:AAB0366	Riodinidae	Riodininae	8	BOLD:AAB0366	http://www.boldsystems.org/index.php/Public_BarcodeCluster?clusteruri=BOLD:AAB0366	0	8		4	P, S, T	2	White & black	15.5	5																																1
Leucochimona	lepida	(Godman & Salvin, 1885)	BOLD:AAB9394	Riodinidae	Riodininae	3	BOLD:AAB9394	http://www.boldsystems.org/index.php/Public_BarcodeCluster?clusteruri=BOLD:AAB9394	1	2		3	S, T	3	Yellow/white	16	3					1																											2
Leucochimona	molina	(Godman & Salvin, 1885)	BOLD:AAB0365	Riodinidae	Riodininae	10	BOLD:AAB0365	http://www.boldsystems.org/index.php/Public_BarcodeCluster?clusteruri=BOLD:AAB0365	10	0		4	S	2	Yellow/white	13.5	9				10
Menander	menander	(Stoll, 1780)	BOLD:AAL6965	Riodinidae	Riodininae	1	BOLD:AAL6965	http://www.boldsystems.org/index.php/Public_BarcodeCluster?clusteruri=BOLD:AAL6965	0	1		4	E, S	5	Blue	18.5	5
Mesene	phareus	(Cramer, 1777)	BOLD:AAC8680	Riodinidae	Riodininae	2	BOLD:AAC8680	http://www.boldsystems.org/index.php/Public_BarcodeCluster?clusteruri=BOLD:AAC8680	1	1		1	T	5	Orange	13.5	3				1																												1
Mesene	silaris	Godman & Salvin, 1878	BOLD:ABV4299	Riodinidae	Riodininae	3	BOLD:ABV4299	http://www.boldsystems.org/index.php/Public_BarcodeCluster?clusteruri=BOLD:ABV4299	1	2		1	S	5	Yellow & black	12.75	3				1
Mesenopsis	bryaxis	(Hewitson, 1870)		Riodinidae	Riodininae	2			2	0		0	U	3	Yellow & black	20	4				1		1
Mesenopsis	melanochlora	(Godman & Salvin, 1878)	BOLD:AAG3714	Riodinidae	Riodininae	5	BOLD:AAG3714	http://www.boldsystems.org/index.php/Public_BarcodeCluster?clusteruri=BOLD:AAG3714	1	4		3	S, T	5	Orange/red & black	16.5	3				1																												1
Mesosemia	esperanza	Schaus, 1913	BOLD:ABV4268	Riodinidae	Riodininae	2	BOLD:ABV4268	http://www.boldsystems.org/index.php/Public_BarcodeCluster?clusteruri=BOLD:ABV4268	0	2		0	U	2	White & black	14.25	5
Mesosemia	hesperina	Butler, 1874	BOLD:AAD5642	Riodinidae	Riodininae	393	BOLD:AAD5642	http://www.boldsystems.org/index.php/Public_BarcodeCluster?clusteruri=BOLD:AAD5642	0	393		1	T	5	Blue	15.75	8																																32
Mesosemia	lamachus	Hewitson, 1857	BOLD:AAA9232	Riodinidae	Riodininae	9	BOLD:AAA9232	http://www.boldsystems.org/index.php/Public_BarcodeCluster?clusteruri=BOLD:AAA9232	0	9		3	S, T	4	Blue	17.75	5
Mesosemia	telegone	(Boisduval, 1836)		Riodinidae	Riodininae	10			3	0		1	S	5	Blue	18.5	4				3								6			1
Mesosemia	zonalis	Godman & Salvin, 1885	BOLD:AAK7700	Riodinidae	Riodininae	1	BOLD:AAK7700	http://www.boldsystems.org/index.php/Public_BarcodeCluster?clusteruri=BOLD:AAK7700	1	0		0	U	3	White & black	18.5	4				1
Metacharis	victrix	(Hewitson, 1870)	BOLD:AAB3650	Riodinidae	Riodininae	233	BOLD:AAB3650	http://www.boldsystems.org/index.php/Public_BarcodeCluster?clusteruri=BOLD:AAB3650	9	223		2	S, T	5	Orange	24.75	7				9							1																					3
Napaea	eucharila	(Bates, 1867)	BOLD:AAA5218	Riodinidae	Riodinidae Riodinidae	4	BOLD:AAA5218	http://www.boldsystems.org/index.php/Public_BarcodeCluster?clusteruri=BOLD:AAA5218	0	0		3	E	5	Brown & white	19.75	6																									4
Nymphidium	azanoides	Butler, 1867		Riodinidae	Riodininae	5			5	0		0	U	5	White & black	21.5	4				5
Nymphidium	baeotia	Hewitson, 1853		Riodinidae	Riodininae	2			2	0		0	U	5	White & black	13	4				1		1
Nymphidium	haematostictum	Godman & Salvin, 1878	BOLD:AAK4283	Riodinidae	Riodininae	7	BOLD:AAK4283	http://www.boldsystems.org/index.php/Public_BarcodeCluster?clusteruri=BOLD:AAK4283	0	6		2	S, T	2	Orange/red & black	19.5	5										1																				1
Nymphidium	mantus	(Cramer, 1775)	BOLD:AAK4282	Riodinidae	Riodininae	12	BOLD:AAK4282	http://www.boldsystems.org/index.php/Public_BarcodeCluster?clusteruri=BOLD:AAK4282	0	12		5	L, S, T	5	White & black	14.25	8																											1
Pachythone	gigas	Godman & Salvin, 1878	BOLD:ACG1855	Riodinidae	Riodininae	1	BOLD:ACG1855	http://www.boldsystems.org/index.php/Public_BarcodeCluster?clusteruri=BOLD:ACG1855	0	1		4	T	3	Orange	15.25	5
Periplacis	glaucoma	Geyer, 1837	BOLD:ABV5722	Riodinidae	Riodininae	4	BOLD:ABV5722	http://www.boldsystems.org/index.php/Public_BarcodeCluster?clusteruri=BOLD:ABV5722	0	4		0	U	5	Blue	19	5
Perophthalma	lasus	Westwood, 1851	BOLD:AAC2787	Riodinidae	Riodininae	10	BOLD:AAC2787	http://www.boldsystems.org/index.php/Public_BarcodeCluster?clusteruri=BOLD:AAC2787	0	10		1	S	3	Brown	12.5	8																																10
Perophthalma	tullius	(Fabricius, 1787)	BOLD:AAE6191	Riodinidae	Riodininae	70	BOLD:AAE6191	http://www.boldsystems.org/index.php/Public_BarcodeCluster?clusteruri=BOLD:AAE6191	5	65		1	S	5	Brown	12.5	7				5																												2
Pixus	corculum	(Stichel, 1929)		Riodinidae	Riodininae	1			0	1		0	U	4	White & black	16.25	5																																1
Rhetus	arcius	(Linnaeus, 1763)		Riodinidae	Riodininae	2			2	0		4	S, T	5	Orange/red & black	18.25	4				1		1
Rodinia	calphurnia	(Saunders, 1850)	BOLD:ABV4506	Riodinidae	Riodininae	2	BOLD:ABV4506	http://www.boldsystems.org/index.php/Public_BarcodeCluster?clusteruri=BOLD:ABV4506	1	1		0	U	5	Orange/red & black	27.5	5						1
Sarota	chrysus	(Stoll, 1782)	BOLD:ABU9973	Riodinidae	Riodininae	4	BOLD:ABU9973	http://www.boldsystems.org/index.php/Public_BarcodeCluster?clusteruri=BOLD:ABU9973	2	1		1	L	5	Brown	14.75	3				1	1							1
Sarota	gyas	(Cramer, 1775)	BOLD:ACG2109	Riodinidae	Riodininae	3	BOLD:ACG2109	http://www.boldsystems.org/index.php/Public_BarcodeCluster?clusteruri=BOLD:ACG2109	2	1		3	M	5	Brown	10.25	3				2
Sarota	myrtea	Godman & Salvin, 1886	BOLD:ABU8799	Riodinidae	Riodininae	4	BOLD:ABU8799	http://www.boldsystems.org/index.php/Public_BarcodeCluster?clusteruri=BOLD:ABU8799	0	4		4	T	5	Brown	11.25	5
Sarota	neglecta	Stichel, 1910		Riodinidae	Riodininae	1			0	1		0	U	5	Brown	14.5	5
Symmachia	accusatrix	Westwood, 1851		Riodinidae	Riodininae	1			1	0		1	T	5	Orange/red & black	16.5	4				1
Symmachia	leena	Hewitson, 1870	BOLD:AAK1005	Riodinidae	Riodininae	1	BOLD:AAK1005	http://www.boldsystems.org/index.php/Public_BarcodeCluster?clusteruri=BOLD:AAK1005	0	1		1	T	5	Orange/red & black	12	5
Symmachia	rubina	Bates, 1866	BOLD:AAC1128	Riodinidae	Riodininae	2	BOLD:AAC1128	http://www.boldsystems.org/index.php/Public_BarcodeCluster?clusteruri=BOLD:AAC1128	2	0		4	T	5	Orange	14.25	4				1		1
Symmachia	tricolor	Hewitson, 1867	BOLD:AAB4603	Riodinidae	Riodininae	3	BOLD:AAB4603	http://www.boldsystems.org/index.php/Public_BarcodeCluster?clusteruri=BOLD:AAB4603	3	0		3	T	5	Yellow & black	12.5	4				3
Symmachia	xypete	(Hewitson, 1870)	BOLD:AAB1226	Riodinidae	Riodininae	1	BOLD:AAB1226	http://www.boldsystems.org/index.php/Public_BarcodeCluster?clusteruri=BOLD:AAB1226	0	1		3	S, T	2	Orange	12.25	5
Synargis	mycone	(Hewitson, 1865)	BOLD:AAB3448	Riodinidae	Riodininae	10	BOLD:AAB3448	http://www.boldsystems.org/index.php/Public_BarcodeCluster?clusteruri=BOLD:AAB3448	0	10		5	H, L, S, T	4	White & black	20	8																													1	1
Theope	basilea	Bates, 1866		Riodinidae	Riodininae	1			0	0		1	T	3	Blue	20.5	6																				1
Theope	foliorum	Bates, 1868		Riodinidae	Riodininae	2			1	0		4	T	5	Blue	13.5	4				1																1
Theope	leucanthe	Bates, 1868		Riodinidae	Riodininae	1			0	1		0	U	5	Blue	11.5	5
Theope	lycaenina	Bates, 1868		Riodinidae	Riodininae	1			0	1		2	T	5	Blue	13.75	5																														1
Theope	matuta	Godman & Salvin, 1897	BOLD:AAW6554	Riodinidae	Riodininae	2	BOLD:AAW6554	http://www.boldsystems.org/index.php/Public_BarcodeCluster?clusteruri=BOLD:AAW6554	2	0		1	T	3	Blue	19	4				2
Theope	speciosa	Godman & Salvin, 1897		Riodinidae	Riodininae	1			0	0		0	U	3	Blue	17.5	6										1
Theope	virgilius	(Fabricius, 1793)	BOLD:ACG1424	Riodinidae	Riodininae	5	BOLD:ACG1424	http://www.boldsystems.org/index.php/Public_BarcodeCluster?clusteruri=BOLD:ACG1424	2	3		5	H, L, S, T	4	Blue	18.25	3				2																												3
Thisbe	irenea	(Stoll, 1780)	BOLD:AAA6590	Riodinidae	Riodininae	22	BOLD:AAA6590	http://www.boldsystems.org/index.php/Public_BarcodeCluster?clusteruri=BOLD:AAA6590	6	14		2	T	5	White & black	19.5	7				5		1											1	1									2	3	2	1		4
Zelotaea	phasma	Bates, 1868		Riodinidae	Riodininae	1			0	0		0	U	5	Brown	16.5	6												1
[truncated: 9 more columns]
