# Supplementary material for: The Butterflies of Barro Colorado Island, Panama: Local Extinction since the 1930s
Source: PLoS One. 2015 Aug 25;10(8):e0136623. doi: 10.1371/journal.pone.0136623 (PMC4549329; doi:10.1371/journal.pone.0136623)
Supplement: S2 Appendix — Abundance refers to total records 1923–2013. “1923–1943” and “1993–2013” to the number of records during the old and recent periods, respectively. (XLS) [file pone.0136623.s002.xls]

## Sheet: Sheet1
Appendix S2. Commented list and salient characteristics of BCI butterfly species in the "extinct" category. Abundance refers to total records 1923-2013, "1923-1943" to the number of records during the old period. None of these butterfly species has been collected during the 1993-2013 period.
Species	BIN	Subfamily	Abundance	BINText	BINHyperlink	1923-1943	Original records	Taxonomic considerations	Host plant considerations	Conclusion	Host plants recorded from literature	Host plant family	Host Growth Form	Potential hosts on BCI	Geographic distribution
Aides dysoni Godman, 1900		Hesperiinae	16			16	"All of the Barro Colorado specimens were taken on the flowers	Aides Burns01, also present on BCI, appears distinctive. However, no BIN is available for A. dysoni,	Feeds on different palm species, some of which are common on the island	Local extinction most probably not due to loss of host plant.	Cocos nucifera; Euterpe oleracea; Mauritia; Socratea exorrhiza; Aides spp.	Arecaceae	Palm	Cocos nucifera; Socratea exorrhiza	Mexico, Honduras, Costa Rica
							of Hibiscus bushes back of the laboratory, and were usually	so that there remain doubts about possible misidentification.	(Croat, 1978; Roubik & Moreno, 1991, S. Aguilar, pers. comm.).
							present in some numbers" (Bell, 1931)
Apaustus gracilis (C. & R. Felder, 1867)	BOLD:AAE3730	Hesperiinae	23	BOLD:AAE3730	http://www.boldsystems.org/index.php/Public_BarcodeCluster?clusteruri=BOLD:AAE3730	23	Records from Bell and Huntington. "This small species was	A distinctive species, further identified by its BIN.	Feed on herbs. Ischaemum spp. are "Locally abundant in the Laboratory Clearing" (Croat, 1978).	Local extinction most probably not due to loss of host plant.	Ischaemum timorense; Panicum polygonatum; Paspalum nutans	Poaceae	Herb	Ischaemum timorense; Panicum polygonatum; Paspalum virgatum	Mexico - Venezuela
							taken flying low over the grass of the Laboratory clearing"		Other potential hosts are present on BCI (Roubik & Moreno, 1991; S. Aguilar, pers. comm.).
							(Huntington, 1932)
Anthoptus epictetus (Fabricius, 1793)	BOLD:AAB0089	Hesperiinae	12	BOLD:AAB0089	http://www.boldsystems.org/index.php/Public_BarcodeCluster?clusteruri=BOLD:AAB0089	12	Records from Bell, Huntington and MCZ.	A distinctive species, further identified by its BIN.	Feed on various herbs, some recorded recently on BCI (Roubik & Moreno, 1991; Correa & Galdamenes, 2012)	Local extinction most probably not due to loss of host plant.	Scleria latifolia, S. mitis; Acroceras zizanioides; Homolepis aturensis;	Cyperaceae, Poaceae	Herb	Paspalum virgatum; Scleria melaleuca; S. pterota; Acroceras zizanioides;	Mexico - Brazil
											Isachne arundinacea; Lasiacis procerrima; Paspalum nutans, P. virgatum;			Homolepis aturensis; Lasiacis procerrima; Rhipidocladum racemiflorum;
											Rhipidocladum racemiflorum; Setaria paniculifera; Urochloa arrecta			Setaria palmifolia;
Corticea noctis (Plötz, 1883)		Hesperiinae	28			28	Records from Bell and Huntington. "The specimens obtained	This species is not distinctive and has no BIN, so we cannot exclude misidentification.	Sugarcane was once cultivated on BCI but it is not anymore. "Sparsely cultivated by the Panamanian	Local extinction may be due in part to lower host populations than in the old period.	Saccharum officinarum	Gramineae	Herb	Saccharum officinarum	Panama, Trinidad, Brazil
							by the author on Barro Colorado were taken in the clearings about		workers in the Laboratory Clearing" (Croat, 1978). Recently recorded from BCI (Roubik & Moreno, 1991;
							the "Lookout" and "Rear Light 8." (Huntington, 1932)		S. Aguilar, pers. comm.).
Morys compta (Butler, 1877)		Hesperiinae	17			17	Records from Bell and Huntington, "Taken by the author	M. geisa is a close but distinctive species which has been collected	Unknown host plant	Drivers for possible local extinction from BCI are not clear, since the host-plant is unknown	Unknown	Unknown	Unknown	Unknown	Brazil (Pará), Venezuela, Surinam, Trinidad, Mexico, Costa Rica, Ecuador
							in the clearing at "Redwood House." (Huntington, 1932)	in the Canal Zone by CTFS. However, M. compta has no BIN.
Pompeius pompeius (Latreille, 1824)		Hesperiinae	19			19	Records from Bell and Huntington. "Very common on Barro	A species with rather distinctive underside, but with no BIN.	Feeds on Poaceae (herbs) and many species of Poaceae are present on the island (Croat, 1978).	Local extinction most probably not due to loss of host plant.	Poaceae	Poaceae	Herb	Poaceae	Mexico - Brazil
							Colorado about the Laboratory" (Huntington, 1932)
Antigonus erosus (Hübner, 1812)	BOLD:AAA8281	Pyrginae	13	BOLD:AAA8281	http://www.boldsystems.org/index.php/Public_BarcodeCluster?clusteruri=BOLD:AAA8281	12	Records from Bell, Sheldon, Huntington. "Frequent" (Sheldon, 1933).	A fairly distinctive species, with BIN.	Both host plants recorded as uncommon or occasional by Croat (1978), but recently recorded from BCI	Local extinction most probably not due to loss of host plant.	Guazuma ulmifolia; Byttneria aculeata	Malvaceae	Tree	Guazuma ulmifolia; Byttneria aculeata	Mexico - Brazil
									(Roubik & Moreno, 1991; S. Aguilar, pers. comm.). Seeds of Guazuma ulmifolia were collected on BCI
									in 2011 (S. Gripenberg et al., unpubl. data).
Pyrgus oileus (Linnaeus, 1767)		Pyrginae	62			10	Records from Sheldon, Emmel, Aiello. "Frequent" (Sheldon, 1933).	P. oileus and P. orcus are difficult to distinguish. Misidentification remains possible, but both species	Both Sida acuta and S. rhombifolia are "common in clearings" (Croat (1978) and S. rhombifolia	Local extinction most probably not due to loss of host plant.	Abelmoschus esculentus; Abutilon; Alcea rosea; Althaea; Malva parviflora;	Malvaceae	Herb	Sida acuta; S. rhombifolia	Florida, South Texas, Central America, South America
								belong to the "extinct" category. P. orcus was collected by CTFS in the Canal Zone recently.	has been collected recently on BCI (Moreno and Roubik, 1991).		Malvastrum; Sida acuta, S. glomerata, S. rhombifolia
Pyrgus orcus (Stoll, 1780)	BOLD:AAG4994	Pyrginae	19	BOLD:AAG4994	http://www.boldsystems.org/index.php/Public_BarcodeCluster?clusteruri=BOLD:AAG4994	19	Records from Bell and Huntington. "In open places. One of the	See P. oileus.	Sida rhombifolia is "common in clearings" (Croat (1978) and has been collected recently on BCI	Local extinction most probably not due to loss of host plant.	Sida rhombifolia	Malvaceae	Herb	Sida rhombifolia	Mexico, Costa Rica, Panama, Venezuela, Peru, Ecuador, Guyana, Surinam, Brazil, Martinique, Trinidad, Cuba
							commonest of the Hesperiidae" (Huntington, 1932).		(Moreno and Roubik, 1991).
Pythonides herennius Geyer, 1838		Pyrginae	10			10	Records from Sheldon. "Frequent" (Sheldon, 1933).	There are at least 5 species Pythonides on BCI, from which P. herennius is the only one without BIN.	A. hayesii is "occasional to locally common in the forest" (Croat, 1978) and seeds were colleted in 2011	Local extinction most probably not due to loss of host plant.	Annonaceae, Annona hayesii	Annonaceae	Shrub, tree	Annona hayesii	Panama, Brazil (Rio de Janeiro, Santa Catarina)
								We cannot exclude misidentification.	on BCI (S. Gripenberg et al., unpubl. data).
Staphylus mazans (Reakirt, 1867)		Pyrginae	13			13	Records from Bell and Huntington. "On Barro Colorado, this species	Staphylus is a speciose and difficult genus. Two species are recorded from BCI (without BIN) and	Amaranthus viridis: "Collected once and not seen recently, but it could be expected in clearings"	Local extinction may be due in part to lower host populations than in the old period.	Achyranthes aspera; Amaranthus retroflexus; Chenopodium album,	Amaranthaceae, Chenopodiaceae	Herb	Amaranthus viridis	South Texas, East Mexico, Central America, Venezuela
							was common about the Laboratory clearing." (Huntington, 1932).	other species have been collected by CTFS in the Canal Zone. S. mazans and S. musculus do not	(Croat, 1978).		C. ambrosioides
								occur in Panama so these two species are most likely misidentified (A.D. Warren, pers. obsv.).
Staphylus musculus (Burmeister, 1875)		Pyrginae	13			13	Records from Bell and Huntington. "Common and flying in clearings	See S. mazans	See S. mazans	Local extinction may be due in part to lower host populations than in the old period.	Amaranthaceae, Chenopodiaceae	Amaranthaceae, Chenopodiaceae	Herb	Amaranthus viridis	Panama, Argentina, Brazil (Santa Catarina)
							with Staphylus mazans." (Huntington, 1932).
Strymon yojoa (Reakirt, 1867)	BOLD:AAJ4461	Theclinae	22	BOLD:AAJ4461	http://www.boldsystems.org/index.php/Public_BarcodeCluster?clusteruri=BOLD:AAJ4461	11	Records from Huntington and MCZ, more recently from Emmel and	Four species of Strymon are recorded from BCI, all but one have BINs. S. yojoa is rather distinctive	Desmodium axillare and Kohleria tubiflora have been recently collected on BCI (Roubik & Moreno, 1991;	Local extinction most probably not due to loss of host plant.	Desmodium axillare; Hibiscus; Kohleria tubiflora; Kosteletzkya tubiflorus	Begoniaceae, Crassulaceae,	Herb, shrub	Desmodium axillare; Kohleria tubiflora	South Texas, Mexico, Panama
							G. Small (Delgado). "This species is found in clearings"	and further has a BIN.	S. Aguilar, pers. comm.)			Gesneriaceae, Leguminosae,
							(Huntington, 1932).					Malvaceae, Orchidaceae, Alstroemeriaceae
Dynamine postverta (Cramer, 1779)	BOLD:AAB5433	Biblidinae	11	BOLD:AAB5433	http://www.boldsystems.org/index.php/Public_BarcodeCluster?clusteruri=BOLD:AAB5433	11	Records from Huntington and Sheldon. "Common" (Sheldon, 1933).	Six species of Dynamine are recorded from BCI. D. postverta is fairly distinctive and further has a BIN.	Dalechampia cissifolia: "Known only from the Laboratory Clearing in the shade at the edge of the	Local extinction most probably not due to loss of host plant.	Dalechampia cissifolia, D. heteromorpha, D. scandens	Euphorbiaceae	Liana	Dalechampia cissifolia, D. dioscoreifolia, D. tiliifolia	Mexico, Central America, South America
									forest" (Croat, 1978). The other two Dalechampia species recorded from BCI are "uncommon or rare"
									(Croat, 1978). However, seeds of D. dioscoreifolia have been collected on BCI in 2012 and 2013
									(S. Gripenberg et al., unpubl. data) and D. cissifolia has been recorded recently on BCI (S. Aguilar, pers. comm.)
Ithomia iphianassa Doubleday, 1847		Ithomiinae	10			10	Records from Sheldon. "Common" (Sheldon, 1933).	This species has no BIN and is very close to Hypothyris lycaste, which has been collected during	Capsicum annuum: "Cultivated at the laboratory" (Croat, 1978). Witheringia solanacea: "Occasional,	Local extinction due to loss of host plant is plausible but the species may also have been misidentified.	Acnistus arborescens; Capsicum; Cuatresia riparia; Witheringia morii	Solanaceae	Shrub, tree	Capsicum annuum, Witheringia solanacea	Nicaragua, Panama, Venezuela, North West Peru, Trinidad
								the recent period. We cannot exclude misidentification.	in the Laboratory Clearing; rarely encountered in the forest as a shrub" (Croat, 1978). Seeds of W. solanacea
									have been collected on BCI in 2012 (S. Gripenberg et al., unpubl. data).
Napeogenes peridia (Hewitson, 1854)	BOLD:AAF7184	Ithomiinae	12	BOLD:AAF7184	http://www.boldsystems.org/index.php/Public_BarcodeCluster?clusteruri=BOLD:AAF7184	12	Records from Huntington. "The writer found this species more	A fairly distinctive species with a BIN.	Solanum hayesii and Lycianthes maxonii are frequent in the BCI forest (Croat, 1978).	Local extinction most probably not due to loss of host plant.	Lycianthes sp.; Solanum sp.	Solanaceae	Shrub, tree	Solanum spp., Lycianthes maxonii, L. synanthera	Panama, Brazil (Amazonas), Colombia, Ecuador, Peru
							plentiful on the Allison Arnour Trail than elsewhere on Barro Colorado"		Seeds of S. hayesii and L. maxonii have been collected on BCI in 2013 and 2011-2012, respectively
							(Huntington, 1932).		(S. Gripenberg et al., unpubl. data).
Adelpha cytherea (Linnaeus, 1758)	BOLD:AAC5389	Limenitidinae	23	BOLD:AAC5389	http://www.boldsystems.org/index.php/Public_BarcodeCluster?clusteruri=BOLD:AAC5389	10	10 records 1923-1937 from MCZ; 23 records in 1968 from Emmel	At least 11 spp. of Adelpha are known from BCI, including 8 spp. with BINs, including A. cytherea.	Feeds on lianas, Sabicea spp. S. villosa occurs on BCI "occasional in older clearings, on trails,	The host plant is still present on BCI. Either Adelpha cytherea may subsist at low population levels on BCI or it is locally extinct.	Sabicea aspera, S. panamensis, S. villosa	Rubiaceae	Liana	Sabicea villosa	Central America, Bolivia, Trinidad, Amazon Basin
								This species is rather distinctive and can be easily distinguished from the cryptic A. basiloidesDHJ02.	and at the margin of the forest" (Croat, 1978). It has been recorded recently on BCI (Roubik & Moreno, 1991;	In this case, local extinction is not due to loss of host plant.
								This species has been recently collected by CTFS in the Canal Zone, but not on BCI.	S. Aguilar, pers. comm.)
Cissia terrestris (Butler, 1867)	BOLD:AAC8345	Satyrinae	10	BOLD:AAC8345	http://www.boldsystems.org/index.php/Public_BarcodeCluster?clusteruri=BOLD:AAC8345	10	Record from Sheldon. "Abundant" (Sheldon, 1933).	There are least 6 species of Cissia recorded from BCI, all known from their BIN.	I. pallens: "occasional" (Croat, 1978) and recorded recently from BCI (Roubik & Moreno, 1991). Panicum	Local extinction most probably not due to loss of host plant.	Ichnanthus nemorosus, I. pallens, Panicum	Poaceae	Herb	Ichnanthus brevivaginatus, I. pallens, Panicum spp.	Nicaragua, Panama, Amazon Basin
									maximum: "common locally at the LaboratoryClearing" (Croat, 1978).
Pareuptychia ocirrhoe (Sulzer, 1776)		Satyrinae	47			28	Records from Huntington and Sheldon, more recently by Emmel.	P. ocirrhoe has no BIN and is close to P. metaleuca, which has a BIN, and has been recorded during	Some of the hosts, such as Acroceras oryzoides or Homolepis aturensis are common on BCI (Croat, 1978).	Local extinction most probably not due to loss of host plant.	Eleusine; Scleria latifolia, S. melaleuca; Acroceras zizanioides; Homolepis	Poaceae, Cyperaceae	Herb	Eleusine indica, Acroceras oryzoides, Homolepis aturensis, etc.	Mexico to Ecuador
							"Taken by the author at the edge of the Laboratory clearing"	the recent period. We cannot exclude misidentification.	Others, such as Ichnanthus pallens, I. timorense, Rhipidocladum racemiflorum, Lasiacis procerrima,		aturensis; Ichnanthus nemorosus, I. pallens; I. timorense; Lasiacis
							(Huntington, 1932). "Abundant" (Sheldon, 1933).		L. sorghoidea have been recorded recently on BCI (Roubik & Moreno, 1991; S. Aguilar, pers. comm.;		procerrima, L. sorghoidea; Paspalum nutans; Rhipidocladum racemiflorum
									S.J. Wright, pers. comm.).
Yphthimoides renata (Stoll, 1780)	BOLD:AAA8578	Satyrinae	17	BOLD:AAA8578	http://www.boldsystems.org/index.php/Public_BarcodeCluster?clusteruri=BOLD:AAA8578	17	Records from Huntington and Sheldon. "Taken by the	A rather distinct species, which has a BIN.	Acroceras oryzoides is common on BCI (Croat, 1978). Ichnanthus pallens, I. timorense, Lasiacis spp.,	Local extinction most probably not due to loss of host plant.	Acroceras zizanioides; Arundinella deppeana; Lasiacis nigra;	Poaceae	Herb	Acroceras zizanioides, Ichnanthus pallens, I. timorense, Lasiacis spp.,	Mexico, Costa Rica, Panama, Colombia, Ecuador, Venezuela, Surinam
							author in the clearings at the "Lookout" and "Rear Light 8."		Paspalum virgatum have been recorded recently on BCI (Roubik & Moreno, 1991; S. Aguilar, pers. comm.).		Paspalum nutans; Ichnanthus pallens; I. timorense			Paspalum virgatum
							(Huntington, 1932). "Abundant" (Sheldon, 1933).
Calephelis velutina (Godman & Salvin, 1878)		Riodininae	15			15	Records from Huntington (1932) and Sheldon (1933). "Abundant"	Six species of Calephis are recorded from BCI, two of them with BINs. C. velutina is fairly distinctive	Mikania micrantha: "uncommon, usually over low vegetation near the edge of the lake and at the edges of	Local extinction most probably not due to loss of host plant.	Mikania micrantha	Compositae	Herb	Mikania micrantha	Mexico to Columbia
							(Sheldon, 1933).	but has no BIN. We cannot exclude misidentification.	clearings; locally very abundant (Croat, 1978). Recorded recently from BCI (Roubik & Moreno, 1991). Further,
									seeds of Mikania leiostachya were collected on BCI in 2012 (S. Gripenberg et al., unpubl. data).
Emesis cerea (Linnaeus, 1767)		Riodininae	10			10	Records from Sheldon. "Frequent" (Sheldon, 1933).	Seven species of Emesis are recorded from BCI, two of them with BINs. E. cerea has no BIN and	Unknown host plant	Drivers for possible local extinction from BCI are not clear, since the host-plant is unknown	Unknown	Unknown	Unknown	Unknown	Panama, Surinam, Paraguay
								is not particularly distinctive, so we cannot exclude misidentification.
Leucochimona molina (Godman & Salvin, 1885)	BOLD:AAB0365	Riodininae	10	BOLD:AAB0365	http://www.boldsystems.org/index.php/Public_BarcodeCluster?clusteruri=BOLD:AAB0365	10	Records from Huntington. "Occurs at the edges of the Laboratory	There are three species of Leucochimona recorded from BCI, all with BINs.	Palicourea guianensis: Frequent at the edges of clearings and along the lake­shore; also in the	Local extinction most probably not due to loss of host plant.	Ludwigia affinis, L. foliobracteolata, L. octovalvis; Palicourea guianensis;	Onagraceae, Rubiaceae	Shrub	Palicourea guianensis, Ludwigia octovalvis, Psychotria spp.	Nicaragua, Costa Rica, Panama
							clearing" (Huntington, 1932).		young forest (Croat, 1978). This species has been recorded recently from BCI (Roubik & Moreno, 1991;		Psychotria elata, P. microbotrys, P. pilosa; Spermacoce ocymifolia
									S. Aguilar, pers. comm.) and its seeds have been collected on BCI during 2010-2012 (S. Gripenberg et al.,
									unpubl. data). Ludwigia octovalvis has been collected recently on BCI (Roubik & Moreno, 1991). Psychotria spp.
									are common on BCI.
